# Supplementary material for: Actin-Related Protein 4 Interacts with PIE1 and Regulates Gene Expression in Arabidopsis
Source: Genes (Basel). 2021 Apr 2;12(4):520. doi: 10.3390/genes12040520 (PMC8066076; doi:10.3390/genes12040520)
Supplement: Supplementary file 1 [file genes-12-00520-s001.zip]

Archive with 2 entries (2 files):
- Supplemental Figs 1-3 and Table S1.pdf
- Supplemental Table 2 Identified DEGs in atarp4-2.xlsx
