# Supplementary material for: Actin-Related Protein 4 Interacts with PIE1 and Regulates Gene Expression in Arabidopsis
Source: Genes (Basel). 2021 Apr 2;12(4):520. doi: 10.3390/genes12040520 (PMC8066076; doi:10.3390/genes12040520)
Supplement: Supplementary file 1 [file genes-12-00520-s001.zip › Supplemental Table 2 Identified DEGs in atarp4-2.xlsx]

## Sheet: ST1
Supplemental Table 1: List of differentially expressed genes up-regulared or down-regulated in ARP4 knockout mutant line. Given are log2 (fold change) values for arp4 compared to wild type under non-limiting conditions (Figure 5).
Gene ID	AGI	Short_description	log2FC	padj	regulation_arp4_vs_col-0
AT3G45860	CRK4	Cysteine-rich receptor-like protein kinase 4	3.74474	2.25878e-50	up
AT1G76960	AT1G76960	F22K20.6 protein	2.55963	5.94951e-37	up
AT4G11890	AT4G11890	Protein kinase superfamily protein	2.404	5.3757e-36	up
AT2G43920	HOL2	HOL2	2.12863	7.0927e-32	up
AT5G65080	MAF5	K-box region and MADS-box transcription factor family protein	3.47597	3.39768e-26	up
AT5G44568	AT5G44568	Transmembrane protein	2.56458	4.83302e-25	up
AT1G21520	AT1G21520	Uncharacterized protein At1g21520/F24J8_4	1.9417	8.29304e-22	up
AT4G22390	AT4G22390	F-box protein At4g22390	3.01314	8.29304e-22	up
AT3G61280	AT3G61280	Glycosyltransferase	1.87323	1.7833e-21	up
AT1G27030	AT1G27030	At1g27030/T7N9_9	1.41408	1.7833e-21	up
AT4G37980	CAD7	ELI3-1	1.42045	1.95838e-21	up
AT3G25820	TPS27	1,8-cineole synthase 2, chloroplastic	1.7569	9.67437e-21	up
AT3G25830	TPS27	1,8-cineole synthase 2, chloroplastic	1.7569	9.67437e-21	up
AT1G14880	PCR1	Protein PLANT CADMIUM RESISTANCE 1	1.99631	3.06385e-19	up
AT1G73330	ATDR4	Dr4 protein	1.49883	3.39311e-19	up
AT5G60910	AGL8	Agamous-like MADS-box protein AGL8	2.22873	3.84348e-19	up
AT1G65490	AT1G65490	unknown protein;	1.99153	5.97221e-19	up
AT3G16650	PRL2	Protein pleiotropic regulator PRL2	1.90035	2.28375e-18	up
AT2G17040	anac036	NAC domain containing protein 36	2.1361	3.36619e-18	up
AT5G56370	AT5G56370	FBD-associated F-box protein At5g56370	2.00259	8.49823e-18	up
AT5G54610	BAD1	Ankyrin repeat-containing protein BDA1	2.09275	2.51844e-17	up
AT2G44290	YLS3	Protein YLS3	1.45078	5.16741e-17	up
AT4G23680	AT4G23680	AT4g23680/F9D16_150	1.91653	1.66425e-16	up
AT5G03545	AT4	At5g03545	1.40808	3.7746e-16	up
AT3G50480	HR4	RPW8-like protein 4	1.52316	1.15024e-15	up
AT3G16450	JAL33	Jacalin-related lectin 33	1.92736	1.30576e-15	up
AT4G12330	CYP706A7	Cytochrome P450, family 706, subfamily A, polypeptide 7	2.21249	1.30576e-15	up
AT1G61810	BGLU45	Beta-glucosidase 45	3.37667	1.30576e-15	up
AT4G12550	AIR1	Putative lipid-binding protein AIR1	2.04771	2.09298e-15	up
AT2G46400	WRKY46	Probable WRKY transcription factor 46	2.00466	2.64307e-15	up
AT4G14365	XBAT34	Putative E3 ubiquitin-protein ligase XBAT34	2.03633	2.64307e-15	up
AT4G00870	BHLH14	Transcription factor bHLH14	3.13826	3.17948e-15	up
AT4G16880	AT4G16880	Leucine-rich repeat (LRR) family protein	1.48376	8.23663e-15	up
AT5G43860	CLH2	Chlorophyllase-2, chloroplastic	2.07655	1.73302e-14	up
AT1G33720	CYP76C6	Cytochrome P450, family 76, subfamily C, polypeptide 6	1.62229	2.6503e-14	up
AT1G65970	PRXIIC	TPX2	1.99872	2.73163e-14	up
AT5G13320	PBS3	Auxin-responsive GH3 family protein	1.74136	4.24304e-14	up
AT4G40010	SRK2F	Serine/threonine-protein kinase SRK2F	1.56344	4.80493e-14	up
AT5G38020	AT5G38020	At5g38020	1.65753	5.755e-14	up
AT5G52760	HIPP14	Heavy metal-associated isoprenylated plant protein 14	2.80942	5.76552e-14	up
AT3G55710	UGT76F2	UDP-glycosyltransferase 76F2	1.17407	9.95608e-14	up
AT5G24210	AT5G24210	Alpha/beta-Hydrolases superfamily protein	1.36801	8.67025e-13	up
AT1G24145	AT1G24145	At1g24145	2.05535	9.17164e-13	up
AT2G01520	MLP328	MLP-like protein 328	2.10015	1.04259e-12	up
AT4G22610	AT4G22610	AT4g22610/F7K2_190	2.17123	1.21468e-12	up
AT3G23510	AT3G23510	Cyclopropane-fatty-acyl-phospholipid synthase	1.76101	1.39124e-12	up
AT1G13609	AT1G13609	Defensin-like protein 287	1.57853	5.06553e-12	up
AT5G42250	AT5G42250	Alcohol dehydrogenase-like 7	1.15146	5.26379e-12	up
AT3G57240	BG3	Probable glucan endo-1,3-beta-glucosidase BG3	2.77211	7.56896e-12	up
AT1G57850	AT1G57850	Toll-Interleukin-Resistance (TIR) domain family protein	2.98622	1.15138e-11	up
AT2G15220	AT2G15220	At2g15220/F15A23.4	1.35521	2.1996e-11	up
AT4G34060	DML3	demeter-like protein 3	1.81117	2.20057e-11	up
AT1G53170	ERF8	Ethylene-responsive transcription factor 8	1.16413	2.20057e-11	up
AT2G39310	JAL22	Jacalin-related lectin 22	1.21083	2.4536e-11	up
AT5G08760	AT5G08760	unknown protein;	1.32647	2.56751e-11	up
AT5G58660	AT5G58660	2-oxoglutarate (2OG) and Fe(II)-dependent oxygenase superfamily protein	1.72618	3.3995e-11	up
AT4G14060	AT4G14060	AT4g14060/dl3070w	1.75757	3.79795e-11	up
AT3G26220	CYP71B3	Cytochrome P450 71B3	1.29217	4.27665e-11	up
AT5G59670	AT5G59670	Receptor-like protein kinase At5g59670	1.49458	4.60286e-11	up
AT2G41480	PER25	Peroxidase 25	2.22907	6.93785e-11	up
AT2G30432	TCL1	TCL1	2.23093	6.93785e-11	up
AT5G42530	AT5G42530	Uncharacterized protein At5g42530; MDH9.23	1.32326	7.14511e-11	up
AT2G15400	NRPD3B	DNA-directed RNA polymerase II, third largest subunit	2.14258	7.99083e-11	up
AT5G47130	AT5G47130	Bax inhibitor-1 family protein	1.97389	1.19384e-10	up
AT5G24215	AT5G24215	None	1.49711	1.31514e-10	up
AT3G50470	HR3	MLA10	2.30731	1.4027e-10	up
AT2G33810	SPL3	Squamosa promoter-binding-like protein 3	1.85654	1.72018e-10	up
AT5G26230	MAKR1	Probable membrane-associated kinase regulator 1	1.29063	1.87874e-10	up
AT4G01460	BHLH57	Transcription factor bHLH57	1.05267	1.87936e-10	up
AT1G67148	AT1G67148	Putative uncharacterized protein	1.40019	2.05012e-10	up
AT1G23970	AT1G23970	UPF0725 protein At1g23970	1.24434	3.39238e-10	up
AT1G65370	AT1G65370	At1g65370/T8F5_15	1.15582	3.70508e-10	up
AT1G73260	KTI1	Kunitz trypsin inhibitor 1	1.10296	6.21081e-10	up
AT5G01015	AT5G01015	At5g01015	1.60211	6.40137e-10	up
AT3G20600	NDR1	Protein NDR1	1.08084	1.25352e-09	up
AT3G09922	IPS1	induced by phosphate starvation1	2.30897	1.35378e-09	up
AT3G29250	SDR4	Short-chain dehydrogenase reductase 4	1.54837	1.40043e-09	up
AT4G04710	CPK22	calcium-dependent protein kinase 22	4.17911	1.53919e-09	up
AT4G33550	AT4G33550	At4g33550	1.99578	1.54582e-09	up
AT1G66800	AT1G66800	NAD(P)-binding Rossmann-fold superfamily protein	2.41185	1.68623e-09	up
AT1G33960	AIG1	P-loop containing nucleoside triphosphate hydrolases superfamily protein	2.0553	1.70406e-09	up
AT4G35060	HIPP25	HIPP25	1.59861	1.88553e-09	up
AT2G38995	AT2G38995	O-acyltransferase (WSD1-like) family protein	1.30405	2.24582e-09	up
AT4G36470	AT4G36470	At4g36470	1.09443	2.26134e-09	up
AT1G72645	AT1G72645	At1g72645	1.55569	2.35088e-09	up
AT4G04630	AT4G04630	Putative uncharacterized protein	1.21796	2.35088e-09	up
AT4G28270	RMA2	E3 ubiquitin-protein ligase RMA2	1.08147	2.49844e-09	up
AT1G45191	BGLU1	Glycosyl hydrolase superfamily protein	1.03769	2.51795e-09	up
AT1G77520	AT1G77520	O-methyltransferase family protein	1.85041	2.64359e-09	up
AT1G14250	APY5	Probable apyrase 5	1.25102	2.64359e-09	up
AT1G02770	AT1G02770	UPF0725 protein At1g02770	2.51406	2.69108e-09	up
AT1G14120	AT1G14120	2-oxoglutarate (2OG) and Fe(II)-dependent oxygenase superfamily protein	2.05129	2.90086e-09	up
AT5G52750	HIPP13	Heavy metal-associated isoprenylated plant protein 13	1.66312	3.08698e-09	up
AT2G25510	AT2G25510	Expressed protein	1.38456	3.08698e-09	up
AT4G23700	CHX17	Cation/H(+) antiporter 17	1.47041	3.11361e-09	up
AT4G16690	PPD	Probable pheophorbidase	1.14871	4.48048e-09	up
AT3G26170	CYP71B19	Putative cytochrome P450	1.27534	4.48048e-09	up
AT1G52342	AT1G52342	Putative uncharacterized protein	1.66732	4.70051e-09	up
AT2G32487	AT2G32487	unknown protein;	1.81563	4.70051e-09	up
AT1G02230	NAC004	NAC domain-containing protein 4	1.98033	5.17057e-09	up
AT5G25140	CYP71B13	Cytochrome P450 71B13	1.51034	5.17057e-09	up
AT2G03470	AT2G03470	ELM2 domain-containing protein	1.02412	6.39636e-09	up
AT4G16740	TPS03	Tricyclene synthase, chloroplastic	2.92433	6.4152e-09	up
AT1G65790	SD17	Receptor-like serine/threonine-protein kinase SD1-7	1.83501	6.47564e-09	up
AT5G14650	AT5G14650	Pectin lyase-like superfamily protein	1.27458	8.95681e-09	up
AT1G35710	AT1G35710	Probable leucine-rich repeat receptor-like protein kinase At1g35710	1.30867	9.17393e-09	up
AT1G15960	NRAMP6	Metal transporter Nramp6	1.2077	1.03603e-08	up
AT2G04450	NUDT6	Nudix hydrolase 6	1.47774	1.10053e-08	up
AT2G26400	ARD	acireductone dioxygenase 3	1.61057	1.20457e-08	up
AT1G29720	RFK1	Probable LRR receptor-like serine/threonine-protein kinase At1g29720	1.11245	1.43151e-08	up
AT1G02340	HFR1	Transcription factor HFR1	1.61113	1.82621e-08	up
AT2G01530	MLP329	Uncharacterized protein At2g01530 (Fragment)	1.61025	1.9979e-08	up
AT5G57785	AT5G57785	At5g57785	1.56217	2.11468e-08	up
AT3G49580	LSU1	LSU1	1.47508	2.46666e-08	up
AT2G23680	AT2G23680	Cold-regulated 413 plasma membrane protein 3	1.29806	2.61315e-08	up
AT2G15830	AT2G15830	At2g15830	1.29053	2.63335e-08	up
AT5G60900	RLK1	receptor-like protein kinase 1	1.29929	2.89539e-08	up
AT2G46440	CNGC11	Cyclic nucleotide-gated ion channel 11	1.08501	3.10481e-08	up
AT4G28040	AT4G28040	WAT1-related protein At4g28040	1.64406	3.83815e-08	up
AT3G03470	CYP89A9	Cytochrome P450 89A9	1.34448	3.9258e-08	up
AT5G44578	AT5G44578	unknown protein;	1.68439	4.50602e-08	up
AT4G28940	AT4G28940	Phosphorylase superfamily protein	1.42192	4.61148e-08	up
AT2G37130	PER21	Peroxidase 21	1.18541	5.1829e-08	up
AT4G00380	FDM2	Factor of DNA methylation 2	1.21034	5.43582e-08	up
AT4G21326	ATSBT3.12	subtilase 3.12	1.21593	5.80559e-08	up
AT5G25390	SHN3	SHN3	2.27961	6.38513e-08	up
AT4G22110	AT4G22110	Alcohol dehydrogenase-like 5	2.36047	6.45755e-08	up
AT5G44610	PCAP2	Plasma membrane-associated cation-binding protein 2	1.19444	7.45341e-08	up
AT3G23325	AT3G23325	Uncharacterized protein At3g23325	1.27815	7.47227e-08	up
AT2G34655	AT2G34655	At2g34655	2.36595	7.54769e-08	up
AT1G05340	AT1G05340	Cysteine-rich TM module stress tolerance protein	1.41647	9.08438e-08	up
AT5G65870	PSK5	Phytosulfokines 5	1.31232	1.00826e-07	up
AT1G21100	IGMT1	Indole glucosinolate O-methyltransferase 1	1.61386	1.01447e-07	up
AT5G59780	MYB59	Transcription factor MYB59	1.07529	1.03719e-07	up
AT2G37770	AKR4C9	NADPH-dependent aldo-keto reductase, chloroplastic	1.82088	1.03719e-07	up
AT3G16430	PBP2	PYK10-binding protein 2	1.06592	1.10703e-07	up
AT3G21260	GLTP3	Glycolipid transfer protein 3	1.32844	1.16303e-07	up
AT2G28570	AT2G28570	At2g28570	1.1429	1.27341e-07	up
AT5G20240	PI	Floral homeotic protein PISTILLATA	2.883	1.40536e-07	up
AT5G18770	AT5G18770	F-box/FBD/LRR-repeat protein At5g18770	1.11324	1.40811e-07	up
AT3G23010	AtRLP36	None	1.42071	1.48504e-07	up
AT5G24655	LSU4	Protein RESPONSE TO LOW SULFUR 4	2.34179	1.63938e-07	up
AT4G11211	AT4G11211	At4g11211	1.10313	1.70729e-07	up
AT3G47480	CML47	Probable calcium-binding protein CML47	1.5107	1.71501e-07	up
AT2G20142	AT2G20142	Toll-Interleukin-Resistance (TIR) domain family protein	1.83788	1.75554e-07	up
AT2G43510	ATTI1	TI1	1.34224	1.82369e-07	up
AT5G47050	AT5G47050	SBP (S-ribonuclease binding protein) family protein	1.04458	1.82369e-07	up
AT1G56120	AT1G56120	Leucine-rich repeat transmembrane protein kinase	1.22822	1.82774e-07	up
AT1G78290	SRK2C	SRK2C	1.06943	1.87007e-07	up
AT1G21550	CML44	Probable calcium-binding protein CML44	1.77636	1.97528e-07	up
AT4G08555	AT4G08555	At4g08555	2.00439	1.98388e-07	up
AT4G23870	AT4G23870	Uncharacterized protein At4g23870; T32A16.40	1.535	2.08084e-07	up
AT4G23220	CRK14	Cysteine-rich receptor-like protein kinase 14	2.00941	2.08084e-07	up
AT5G47000	PER65	Peroxidase 65	1.75842	2.30279e-07	up
AT5G65070	MAF4	K-box region and MADS-box transcription factor family protein	1.93948	2.30279e-07	up
AT5G53700	AT5G53700	RNA-binding (RRM/RBD/RNP motifs) family protein	3.16692	2.30279e-07	up
AT3G46370	AT3G46370	Leucine-rich repeat protein kinase family protein	2.09989	2.44176e-07	up
AT5G26340	STP13	STP13	1.10144	2.55528e-07	up
AT5G66170	STR18	Sulfurtransferase 18	1.82061	2.55907e-07	up
AT5G07520	GRP18	Glycine-rich protein atGRP	3.19671	2.65099e-07	up
AT1G69540	AGL94	AGAMOUS-like 94	2.55891	3.11238e-07	up
AT5G44210	ERF9	Ethylene-responsive transcription factor 9	1.73953	3.51187e-07	up
AT3G58550	AT3G58550	At3g58550	1.00038	3.94968e-07	up
AT5G28080	WNK9	Probable serine/threonine-protein kinase WNK9	1.49723	3.99067e-07	up
AT4G17680	AT4G17680	SBP (S-ribonuclease binding protein) family protein	1.08653	4.18128e-07	up
AT4G12490	AT4G12490	pEARLI1-like lipid transfer protein 2	1.3903	4.19175e-07	up
AT3G59710	AT3G59710	NAD(P)-binding Rossmann-fold superfamily protein	1.87614	4.29744e-07	up
AT5G55450	AT5G55450	Bifunctional inhibitor/lipid-transfer protein/seed storage 2S albumin superfamily protein	1.2714	4.38376e-07	up
AT3G57450	AT3G57450	At3g57450	1.59733	4.4315e-07	up
AT1G70420	AT1G70420	At1g70420/F17O7_4	1.46867	5.1224e-07	up
AT2G22980	SCPL13	Serine carboxypeptidase-like 13	1.25768	5.17649e-07	up
AT3G01550	PPT2	Phosphoenolpyruvate/phosphate translocator 2, chloroplastic	1.11013	6.168e-07	up
AT3G57680	CTPA3	Carboxyl-terminal-processing peptidase 3, chloroplastic	1.09023	6.22129e-07	up
AT2G16586	AT2G16586	Transmembrane protein	1.13297	6.22129e-07	up
AT1G54740	AT1G54740	Protein of unknown function (DUF3049)	1.29305	6.42208e-07	up
AT4G23130	CRK5	cysteine-rich RLK (RECEPTOR-like protein kinase) 5	1.59122	6.64929e-07	up
AT3G56400	WRKY70	Probable WRKY transcription factor 70	1.24729	6.65555e-07	up
AT1G52100	AT1G52100	Mannose-binding lectin superfamily protein	1.71585	6.83723e-07	up
AT5G64660	PUB27	U-box domain-containing protein 27	1.03788	6.91466e-07	up
AT3G49780	PSK3	Phytosulfokines 3	1.00396	7.00186e-07	up
AT5G65300	AT5G65300	Uncharacterized protein At5g65300	1.70333	7.15205e-07	up
AT3G22231	PCC1	Cysteine-rich and transmembrane domain-containing protein PCC1	1.10412	7.27117e-07	up
AT1G05035	AT1G05035	None	1.71132	7.28641e-07	up
AT1G54120	AT1G54120	F15I1.22	1.38025	7.3256e-07	up
AT3G11010	AtRLP34	Receptor-like protein 34	1.12811	7.3256e-07	up
AT1G46768	RAP2-1	Ethylene-responsive transcription factor RAP2-1	1.36955	7.48276e-07	up
AT3G27620	AOX1C	Ubiquinol oxidase 1c, mitochondrial	2.5727	7.49469e-07	up
AT1G13470	AT1G13470	Protein of unknown function (DUF1262)	2.06483	7.67949e-07	up
AT3G59070	AT3G59070	Cytochrome b561 and DOMON domain-containing protein At3g59070	2.87513	7.82003e-07	up
AT5G38000	AT5G38000	At5g38000	1.6748	7.8369e-07	up
AT5G44005	AT5G44005	At5g44005	1.4106	7.8369e-07	up
AT4G11310	RDL4	Probable cysteine protease RDL4	4.79395	8.01e-07	up
AT1G02820	LEA2	LEA3	2.06275	8.18417e-07	up
AT4G22770	AHL2	AT-hook motif nuclear-localized protein 2	1.22084	8.4489e-07	up
AT1G32780	AT1G32780	Alcohol dehydrogenase-like 3	1.49242	8.9496e-07	up
AT5G24570	AT5G24570	Putative uncharacterized protein	1.20117	8.9496e-07	up
AT1G78410	VQ10	VQ motif-containing protein 10	1.81645	9.25757e-07	up
AT5G18404	AT5G18404	unknown protein; Ha.	3.0068	1.02285e-06	up
AT5G60130	AT5G60130	B3 domain-containing protein At5g60130	3.19637	1.02594e-06	up
AT2G18050	HIS1-3	HIS1-3	1.13482	1.04199e-06	up
AT2G21185	AT2G21185	Expressed protein	1.17115	1.08017e-06	up
AT2G31250	HEMA3	Probable glutamyl-tRNA reductase 3, chloroplastic	1.52696	1.2896e-06	up
AT2G38210	PDX1L4	Pyridoxal 5'-phosphate synthase PDX1-like 4	1.37102	1.30129e-06	up
AT1G20520	AT1G20520	DUF241 domain protein, putative (DUF241)	2.01063	1.31603e-06	up
AT2G41750	AT2G41750	DTW domain-containing protein	3.01715	1.33434e-06	up
AT5G60610	AT5G60610	FBD-associated F-box protein At5g60610	2.01528	1.402e-06	up
AT3G29370	AT3G29370	Uncharacterized protein At3g29370	2.41369	1.4325e-06	up
AT1G62510	AT1G62510	Bifunctional inhibitor/lipid-transfer protein/seed storage 2S albumin superfamily protein	1.55148	1.47738e-06	up
AT1G07450	AT1G07450	Tropinone reductase homolog At1g07450	1.44625	1.51901e-06	up
AT5G22460	AT5G22460	Alpha/beta-Hydrolases superfamily protein	1.04808	1.63986e-06	up
AT2G26560	PLP2	Patatin-like protein 2	1.51117	1.68138e-06	up
AT2G04495	AT2G04495	At2g04495	3.17374	1.77464e-06	up
AT1G68585	AT1G68585	At1g68585	1.2926	1.84744e-06	up
AT5G40780	LHT1	Lysine histidine transporter 1	1.237	2.03192e-06	up
AT2G46290	AT2G46290	Eukaryotic translation initiation factor 3 subunit I	1.05106	2.07752e-06	up
AT2G17710	AT2G17710	At2g17710/T17A5.17	1.34788	2.0777e-06	up
AT1G17190	GSTU26	Glutathione S-transferase U26	1.08616	2.16737e-06	up
AT1G79890	AT1G79890	Putative helicase; 55525-51977	1.19277	2.213e-06	up
AT2G29350	SAG13	SAG13	1.83879	2.23078e-06	up
AT2G39330	JAL23	jacalin-related lectin 23	1.47275	2.24527e-06	up
AT3G22235	AT3G22235	Cysteine-rich TM module stress tolerance protein	1.09134	2.51723e-06	up
AT4G12545	AIR1B	Putative lipid-binding protein AIR1B	1.35371	2.76419e-06	up
AT5G26920	CBP60G	Calmodulin-binding protein 60 G	1.42732	2.80259e-06	up
AT1G32540	LOL1	lsd one like 1	1.1297	2.83045e-06	up
AT5G62770	AT5G62770	At5g62770	1.21702	2.87431e-06	up
AT2G34925	CLE42	CLAVATA3/ESR (CLE)-related protein 42	1.34013	3.35265e-06	up
AT2G30420	ETC2	MYB-like transcription factor ETC2	1.84172	3.43184e-06	up
AT1G08165	AT1G08165	unknown protein; FUNCTIONS IN: molecular_function unknown; INVOLVED IN: biological_process unknown; LOCATED IN: cellular_component unknown; Ha.	1.5871	3.49137e-06	up
AT5G60400	AT5G60400	unknown protein; Ha.	1.55114	3.55587e-06	up
AT5G25130	CYP71B12	Cytochrome P450 71B12	1.17847	3.61239e-06	up
AT2G43530	ATTI3	Defensin-like protein 194	1.20174	3.6842e-06	up
AT4G13280	TPS12	(Z)-gamma-bisabolene synthase 1	1.14855	3.77012e-06	up
AT3G48640	AT3G48640	Transmembrane protein	2.90131	3.82096e-06	up
AT5G10760	AED1	Aspartyl protease AED1	1.69749	4.15221e-06	up
AT5G41750	AT5G41750	Disease resistance protein (TIR-NBS-LRR class) family	1.75391	4.24037e-06	up
AT1G04660	AT1G04660	Glycine-rich protein	3.9079	4.26518e-06	up
AT5G40180	AT5G40180	BEST Arabidopsis thaliana protein match is: TRICHOME BIREFRINGENCE-LIKE 22 (TAIR:AT3G28150.1); Ha.	1.7318	4.78337e-06	up
AT4G37370	CYP81D8	Cytochrome P450, family 81, subfamily D, polypeptide 8	1.409	4.86344e-06	up
AT5G62480	GSTU9	Glutathione S-transferase U9	1.13425	5.02313e-06	up
AT5G25260	FLOT2	Flotillin-like protein 2	2.61129	5.57709e-06	up
AT5G48490	AT5G48490	At5g48490	1.68613	5.87203e-06	up
AT5G35525	PCR3	Protein PLANT CADMIUM RESISTANCE 3	3.6836	6.25985e-06	up
AT1G73805	SARD1	Protein SAR DEFICIENT 1	1.26431	6.25985e-06	up
AT1G09932	AT1G09932	Phosphoglycerate mutase family protein	1.10604	6.26069e-06	up
AT1G03850	AT1G03850	Glutaredoxin family protein	1.02408	6.26069e-06	up
AT4G04900	RIC10	CRIB domain-containing protein RIC10	1.50711	6.37688e-06	up
AT1G27045	AT1G27045	Homeobox-leucine zipper protein family	2.35836	6.41488e-06	up
AT3G47790	ABCA8	ABC transporter A family member 8	1.31127	6.95374e-06	up
AT3G15720	AT3G15720	Probable polygalacturonase At3g15720	1.41279	8.26282e-06	up
AT5G64810	WRKY51	Probable WRKY transcription factor 51	1.35234	8.30209e-06	up
AT1G29600	AT1G29600	Zinc finger C-x8-C-x5-C-x3-H type family protein	1.07243	8.5647e-06	up
AT4G21970	AT4G21970	Protein of unknown function, DUF584	2.24029	8.97935e-06	up
AT5G25250	FLOT1	Flotillin-like protein 1	1.58617	9.39212e-06	up
AT4G16670	AT4G16670	At4g16670	1.00508	9.45569e-06	up
AT4G13410	CSLA15	Probable glucomannan 4-beta-mannosyltransferase 15	1.20975	1.02516e-05	up
AT1G52200	PCR8	Protein PLANT CADMIUM RESISTANCE 8	1.39685	1.06691e-05	up
AT3G13520	AGP12	Arabinogalactan protein 12	1.2092	1.10485e-05	up
AT5G57123	AT5G57123	At5g57123	1.21513	1.19852e-05	up
AT5G45960	AT5G45960	GDSL esterase/lipase At5g45960	1.28828	1.19988e-05	up
AT1G18010	AT1G18010	UNC93-like protein 1	7.10416	1.20469e-05	up
AT2G24240	AT2G24240	BTB/POZ domain-containing protein At2g24240	1.14828	1.21032e-05	up
AT2G29170	AT2G29170	NAD(P)-binding Rossmann-fold superfamily protein	1.41274	1.30068e-05	up
AT4G39795	FLZ7	Protein of unknown function (DUF581)	1.61228	1.33332e-05	up
AT4G28790	BHLH23	Uncharacterized protein At4g28790 (Fragment)	1.3865	1.33332e-05	up
AT3G14060	AT3G14060	At3g14060	1.02509	1.33365e-05	up
AT1G65845	AT1G65845	At1g65844	1.20804	1.40035e-05	up
AT5G51780	AT5G51780	basic helix-loop-helix (bHLH) DNA-binding superfamily protein	1.62822	1.46852e-05	up
AT2G29120	GLR2.7	Glutamate receptor 2.7	1.03102	1.47635e-05	up
AT5G44565	AT5G44565	unknown protein; FUNCTIONS IN: molecular_function unknown; INVOLVED IN: biological_process unknown; LOCATED IN: endomembrane system; Ha.	1.51179	1.66087e-05	up
AT4G03450	AT4G03450	Ankyrin repeat family protein	1.98108	1.68804e-05	up
AT1G34580	STP5	Sugar transport protein 5	1.42876	1.71491e-05	up
AT4G22212	AT4G22212	Defensin-like protein 98	1.52057	1.74505e-05	up
AT1G70850	MLP34	MLP34	1.00924	1.90961e-05	up
AT1G24147	AT1G24147	Transmembrane protein	1.18917	1.94282e-05	up
AT5G44820	AT5G44820	At5g44820	1.00408	1.98461e-05	up
AT1G58225	AT1G58225	At1g58225	2.37523	2.14909e-05	up
AT1G71000	AT1G71000	Chaperone DnaJ-domain superfamily protein	1.59654	2.29547e-05	up
AT2G14560	LURP1	Protein of unknown function (DUF567)	1.29095	2.4972e-05	up
AT2G05910	AT2G05910	Protein LURP-one-related 6	1.26351	2.5462e-05	up
AT5G52120	PP2A14	F-box protein PP2-A14	1.24722	2.6041e-05	up
AT3G04010	AT3G04010	At3g04010	1.01843	2.7283e-05	up
AT4G18253	AT4G18253	Receptor Serine/Threonine kinase-like protein	1.79314	2.76453e-05	up
AT4G20970	BHLH162	Transcription factor bHLH162	1.55367	2.88055e-05	up
AT5G50560	AT5G50560	At5g50660	1.66587	2.96646e-05	up
AT5G50660	AT5G50660	At5g50660	1.66587	2.96646e-05	up
AT2G05380	GRP3S	glycine-rich protein 3 short isoform	1.32381	3.02362e-05	up
AT3G19550	AT3G19550	Glutamate racemase	2.04983	3.09634e-05	up
AT1G47395	AT1G47395	At1g47390	1.16064	3.1941e-05	up
AT2G18196	HIPP30	Heavy metal-associated isoprenylated plant protein 30	1.16775	3.21291e-05	up
AT3G15760	AT3G15760	At3g15760	1.40235	3.284e-05	up
AT4G33960	AT4G33960	At4g33960	1.12356	3.50166e-05	up
AT3G22210	AT3G22210	At3g22210	1.02632	3.52307e-05	up
AT5G53030	AT5G53030	Uncharacterized protein At5g53030	1.09122	3.52307e-05	up
AT1G76955	AT1G76955	At1g76955	1.14209	3.66269e-05	up
AT2G29460	GSTU4	Glutathione S-transferase U4	1.17711	3.75035e-05	up
AT1G02450	NIMIN-1	NIMIN1	1.66308	3.95871e-05	up
AT3G22090	AT3G22090	unknown protein; BEST Arabidopsis thaliana protein match is: unknown protein (TAIR:AT1G71470.2); Ha.	3.47856	3.95871e-05	up
AT5G15190	AT5G15190	At5g15190	1.65793	4.01293e-05	up
AT2G24800	PER18	Peroxidase 18	2.11973	4.07174e-05	up
AT2G02990	RNS1	Ribonuclease 1	1.61944	4.14791e-05	up
AT1G01680	PUB54	U-box domain-containing protein 54	2.32756	4.16678e-05	up
AT4G37700	AT4G37700	At4g37700	2.84463	4.18582e-05	up
AT5G63087	AT5G63087	Plant thionin family protein	2.17091	4.59627e-05	up
AT4G21903	AT4G21903	Protein DETOXIFICATION	1.34548	4.94956e-05	up
AT1G48000	MYB112	MYB transcription factor	1.47535	5.21135e-05	up
AT2G40205	RPL41G	60S ribosomal protein L41	1.53104	5.21135e-05	up
AT1G70020	AT1G70020	F20P5.24 protein	1.72485	5.21135e-05	up
AT1G35310	MLP168	MLP-like protein 168	1.28856	5.31821e-05	up
AT4G16680	AT4G16680	P-loop containing nucleoside triphosphate hydrolases superfamily protein	1.2842	5.38814e-05	up
AT1G65330	PHE1	MADS-box transcription factor PHERES 1	4.00621	5.38966e-05	up
AT1G24470	KCR2	Very-long-chain 3-oxoacyl-CoA reductase-like protein At1g24470	1.89519	5.44605e-05	up
AT5G44566	AT5G44566	None	1.50436	5.4966e-05	up
AT2G29490	GSTU1	Glutathione S-transferase U1	1.17066	5.61893e-05	up
AT5G52070	AT5G52070	Agenet domain-containing protein	1.12949	5.80879e-05	up
AT2G32680	AtRLP23	Receptor like protein 23	2.02945	5.87141e-05	up
AT1G52565	AT1G52565	At1g52565	1.29883	6.07373e-05	up
AT5G09730	BXL3	Beta-D-xylosidase 3	1.91768	6.22234e-05	up
AT1G26800	MPSR1	E3 ubiquitin-protein ligase MPSR1	1.41553	6.22234e-05	up
AT5G53820	AT5G53820	ABA-inducible protein-like	1.0944	6.26691e-05	up
AT1G17560	HLL	50S ribosomal protein HLL, mitochondrial	1.12611	6.34615e-05	up
AT1G10340	AT1G10340	Ankyrin repeat family protein	1.59046	6.56096e-05	up
AT1G16590	REV7	DNA polymerase zeta processivity subunit	1.03113	6.56956e-05	up
AT1G65486	AT1G65486	unknown protein; FUNCTIONS IN: molecular_function unknown; INVOLVED IN: biological_process unknown; LOCATED IN: endomembrane system; BEST Arabidopsis thaliana protein match is: unknown protein (TAIR:AT1G65490.1); Ha.	1.15247	6.71766e-05	up
AT3G02240	RGF7	Root meristem growth factor 7	1.12961	6.99794e-05	up
AT2G10440	MED15C	Probable mediator of RNA polymerase II transcription subunit 15c	2.52437	7.04805e-05	up
AT3G56710	SIB1	SIB1	1.33141	7.11388e-05	up
AT2G37300	AT2G37300	unknown protein; Ha.	1.36506	7.33297e-05	up
AT5G26731	AT5G26731	AT5g26741	1.72861	7.52964e-05	up
AT2G33480	NAC041	NAC domain-containing protein 41	1.35977	7.55348e-05	up
AT3G03930	AT3G03930	F20H23.2 protein	4.06991	8.24587e-05	up
AT5G39670	CML46	Probable calcium-binding protein CML46	1.12501	8.42258e-05	up
AT3G58200	AT3G58200	MATH domain and coiled-coil domain-containing protein At3g58200	1.28329	8.43336e-05	up
AT3G52460	AT3G52460	Hydroxyproline-rich glycoprotein family protein	1.1849	8.43493e-05	up
AT3G22860	TIF3C2	Eukaryotic translation initiation factor 3 subunit C	3.75219	8.47087e-05	up
AT3G04960	AT3G04960	Trichohyalin, putative (DUF3444)	1.42568	8.63307e-05	up
AT5G42900	COR27	Cold regulated protein 27	1.03357	8.63307e-05	up
AT1G68945	AT1G68945	At1g68945	1.3795	8.65544e-05	up
AT4G36240	GATA7	GATA transcription factor 7	1.01101	8.67542e-05	up
AT4G27310	AT4G27310	BBX28	1.4194	8.73762e-05	up
AT1G26762	AT1G26762	unknown protein; FUNCTIONS IN: molecular_function unknown; INVOLVED IN: biological_process unknown; LOCATED IN: endomembrane system; Ha.	2.94813	8.73762e-05	up
AT2G15960	AT2G15960	Expressed protein	1.18222	9.3229e-05	up
AT5G57340	AT5G57340	Ras guanine nucleotide exchange factor Q-like protein	1.03109	9.83698e-05	up
AT1G53990	GLIP3	GDSL esterase/lipase 3	2.27308	9.85262e-05	up
AT4G37150	MES9	MES9	1.44405	0.000100181	up
AT4G39830	AT4G39830	At4g39830	1.54233	0.000102364	up
AT3G05035	AT3G05035	Exportin-4 protein	2.06459	0.000105355	up
AT1G75945	AT1G75945	None	4.4898	0.000107239	up
AT1G64360	AT1G64360	At1g64360	1.06438	0.000107423	up
AT4G18550	AT4G18550	alpha/beta-Hydrolases superfamily protein	1.10728	0.000107926	up
AT4G23610	AT4G23610	AT4g23610/F9D16_80	1.79513	0.000111018	up
AT5G02420	SMR3	Cyclin-dependent protein kinase inhibitor SMR3	1.35691	0.000111649	up
AT5G28010	AT5G28010	Polyketide cyclase/dehydrase and lipid transport superfamily protein	1.39455	0.00011518	up
AT1G01590	FRO1	Probable ferric reduction oxidase 1	3.5688	0.000116276	up
AT2G29370	AT2G29370	Tropinone reductase homolog At2g29370	1.70804	0.000117633	up
AT2G04050	DTX3	Protein DETOXIFICATION 3	1.77077	0.00012158	up
AT3G06630	AT3G06630	Protein kinase family protein	1.078	0.000124111	up
AT5G45870	PYL12	Abscisic acid receptor PYL12	2.41043	0.000125304	up
AT4G21200	GA2OX8	Gibberellin 2-beta-dioxygenase 8	1.57749	0.000125304	up
AT4G11000	AT4G11000	Ankyrin repeat family protein	1.79566	0.00012837	up
AT5G36710	AT5G36710	Gb	2.72344	0.00012914	up
AT4G16750	ERF039	Ethylene-responsive transcription factor ERF039	1.02318	0.000132272	up
AT5G43570	AT5G43570	Serine protease inhibitor, potato inhibitor I-type family protein	1.88482	0.000135873	up
AT4G28150	AT4G28150	Uncharacterized protein At4g28150	1.05116	0.000138972	up
AT1G72060	AT1G72060	Serine-type endopeptidase inhibitor	1.97357	0.000140022	up
AT2G37750	AT2G37750	Expressed protein	1.35634	0.000140859	up
AT5G36870	CALS4	Callose synthase 4	2.36723	0.000143061	up
AT3G25870	AT3G25870	unknown protein; BEST Arabidopsis thaliana protein match is: unknown protein (TAIR:AT1G13360.1); Ha.	1.23635	0.000147698	up
AT5G56990	AT5G56990	BEST Arabidopsis thaliana protein match is: Cystatin/monellin superfamily protein (TAIR:AT5G56920.1); Ha.	1.29484	0.000153852	up
AT4G23310	CRK23	Putative cysteine-rich receptor-like protein kinase 23	3.16597	0.000154605	up
AT5G67390	AT5G67390	At5g67390	1.3391	0.000156229	up
AT1G11460	AT1G11460	WAT1-related protein At1g11460	2.30725	0.000159842	up
AT4G21120	CAT1	CAT1	2.04896	0.000160986	up
AT3G18250	AT3G18250	Putative membrane lipoprotein	2.52798	0.000171284	up
AT4G22460	AT4G22460	Bifunctional inhibitor/lipid-transfer protein/seed storage 2S albumin superfamily protein	2.04939	0.000174	up
AT4G19850	ATPP2-A2	Lectin-like protein	1.79175	0.00017445	up
AT3G29000	CML45	Probable calcium-binding protein CML45	1.77005	0.000186638	up
AT1G55330	AGP21	ATAGP21	1.31886	0.00019002	up
AT4G40042	AT4G40042	At4g40042	1.05845	0.000190578	up
AT3G53890	RPS21B	40S ribosomal protein S21-1	1.03285	0.000191319	up
AT1G14540	PER4	Peroxidase	2.14498	0.00019181	up
AT3G06390	AT3G06390	CASP-like protein 1D2	1.42407	0.0001979	up
AT1G22590	AGL87	AGAMOUS-like 87	1.26241	0.00020458	up
AT1G74458	AT1G74458	Transmembrane protein	1.15197	0.000218011	up
AT1G73910	ATARP4A	actin-related proteins 4A	1.63812	0.000222924	up
AT5G18150	AT5G18150	Emb	1.3466	0.00022388	up
AT3G13435	AT3G13435	At3g13435	1.8019	0.000226181	up
AT1G71015	AT1G71015	At1g71015	1.34986	0.000226866	up
AT1G75030	ATLP-3	At1g75030	1.39874	0.000227004	up
AT3G16980	NRPB9A	DNA-directed RNA polymerases II, IV and V subunit 9A	1.70255	0.000227493	up
AT5G04330	CYP84A4	Cytochrome P450 84A4	1.33828	0.000234295	up
AT5G17150	AT5G17150	Cystatin/monellin superfamily protein	2.31011	0.000234746	up
AT1G23840	AT1G23840	At1g23840/F5O8_37	1.75496	0.000235101	up
AT1G52857	AT1G52857	unknown protein; FUNCTIONS IN: molecular_function unknown; INVOLVED IN: biological_process unknown; LOCATED IN: cellular_component unknown; Ha.	3.37573	0.000236395	up
AT2G01340	At17.1	At2g01340	1.0395	0.000245263	up
AT3G29034	AT3G29034	At3g29034	1.22148	0.000247259	up
AT2G30760	AT2G30760	Uncharacterized protein At2g30760	2.4167	0.000253832	up
AT1G77870	MUB5	Membrane-anchored ubiquitin-fold protein 5	1.4691	0.000259678	up
AT1G03620	AT1G03620	ELMO/CED-12 family protein	1.25744	0.000262807	up
AT3G21780	UGT71B6	UDP-glycosyltransferase 71B6	1.37515	0.000262939	up
AT1G61930	AT1G61930	At1g61930	1.30947	0.000262939	up
AT2G19050	AT2G19050	GDSL esterase/lipase At2g19050	6.01931	0.000269778	up
AT1G19250	FMO1	Probable flavin-containing monooxygenase 1	2.02435	0.000271358	up
AT3G23120	AtRLP38	Receptor-like protein 38	1.12497	0.000271358	up
AT2G25090	CIPK16	Non-specific serine/threonine protein kinase	1.23105	0.000276321	up
AT3G25882	NIMIN-2	NIMIN-2	1.3202	0.000287481	up
AT1G50732	AT1G50732	unknown protein.	1.28222	0.000287813	up
AT5G04370	NAMT1	S-adenosyl-L-methionine-dependent methyltransferases superfamily protein	1.70781	0.00028848	up
AT4G18330	AT4G18330	Translation elongation factor EF1A/initiation factor IF2gamma family protein	6.00156	0.000291903	up
AT4G18250	AT4G18250	receptor serine/threonine kinase, putative	1.30303	0.000296952	up
AT3G59340	AT3G59340	Solute carrier family 35 protein (DUF914)	1.96983	0.000296952	up
AT1G17610	CHS1	Disease resistance protein CHS1	1.29214	0.000301281	up
AT1G16515	AT1G16515	unknown protein; Ha.	1.83511	0.000302858	up
AT1G67600	AT1G67600	Acid phosphatase/vanadium-dependent haloperoxidase-related protein	1.54644	0.000303519	up
AT1G62420	AT1G62420	DUF506 family protein (DUF506)	1.81624	0.000309945	up
AT1G01170	AT1G01170	At1g01170	1.15758	0.000321646	up
AT5G57760	AT5G57760	At5g57760	1.0089	0.000325533	up
AT2G24680	AT2G24680	transcriptional factor B3 family protein	1.27027	0.0003273	up
AT1G01560	MPK11	Mitogen-activated protein kinase 11	1.36961	0.00033119	up
AT3G24750	AT3G24750	unknown protein; Ha.	1.53228	0.000333066	up
AT4G22235	AT4G22235	Defensin-like protein 95	1.26805	0.000343139	up
AT4G26320	AGP13	Arabinogalactan peptide 13	1.46324	0.000344285	up
AT1G66400	CML23	Probable calcium-binding protein CML23	1.42613	0.000346476	up
AT4G21920	AT4G21920	Uncharacterized protein AT4g21920	2.3084	0.000348376	up
AT1G22140	AT1G22140	At1g22140/F2E2_13	1.04677	0.000350981	up
AT5G01570	AT5G01570	unknown protein; BEST Arabidopsis thaliana protein match is: unknown protein (TAIR:AT3G08880.1); Ha.	1.46515	0.000352189	up
AT5G50335	AT5G50335	At5g50335	1.16625	0.000395513	up
AT1G74870	AT1G74870	At1g74870	1.78871	0.000404062	up
AT1G28330	DRM1	Dormancy-associated protein 1	1.01577	0.000406826	up
AT3G49300	AT3G49300	Proline-rich family protein	5.6207	0.000414897	up
AT2G22122	AT2G22122	At2g22122	1.27165	0.000418084	up
AT3G13700	AT3G13700	RNA-binding (RRM/RBD/RNP motifs) family protein	5.94126	0.000423388	up
AT3G61900	AT3G61900	SAUR-like auxin-responsive protein family	1.45646	0.000439705	up
AT3G09270	GSTU8	Glutathione S-transferase U8	1.1304	0.000448429	up
AT5G58500	LSH5	LSH5	1.25088	0.000463566	up
AT3G21080	AT3G21080	ABC transporter-like protein	2.1215	0.000489604	up
AT4G27670	HSP21	HSP21	4.23833	0.000523893	up
AT3G52310	AT3G52310	ABC-2 type transporter family protein	1.89589	0.000523893	up
AT4G12970	EPFL9	EPIDERMAL PATTERNING FACTOR-like protein 9	1.13608	0.000544333	up
AT5G02020	SIS	AT5g02020/T7H20_70	1.26948	0.000545641	up
AT4G31985	RPL39A	60S ribosomal protein L39-1	1.07983	0.000555882	up
AT1G30660	AT1G30660	Primase homolog protein	2.04108	0.000555882	up
AT2G28140	AT2G28140	Enabled-like protein (DUF1635)	1.03162	0.000555882	up
AT4G18422	AT4G18422	unknown protein; FUNCTIONS IN: molecular_function unknown; INVOLVED IN: biological_process unknown; LOCATED IN: cellular_component unknown; Ha.	2.11477	0.000557434	up
AT5G42830	AT5G42830	HXXXD-type acyl-transferase family protein	1.12837	0.000558941	up
AT2G04800	AT2G04800	At2g04800	1.05249	0.000563406	up
AT2G38220	AT2G38220	RING/U-box superfamily protein	5.85988	0.000564581	up
AT5G46050	NPF5.2	Protein NRT1/ PTR FAMILY 5.2	1.41359	0.000565644	up
AT2G06255	EFL3	Protein ELF4-LIKE 3	1.43941	0.000580019	up
AT2G45860	AT2G45860	At2g45860	1.28235	0.000600426	up
AT1G66160	PUB20	U-box domain-containing protein 20	1.27692	0.0006211	up
AT4G18490	AT4G18490	unknown protein; Ha.	1.21855	0.00062204	up
AT3G59370	AT3G59370	At3g59370	1.12169	0.000630796	up
AT4G01060	ETC3	CAPRICE-like MYB3	1.3791	0.000634706	up
AT1G23050	AT1G23050	At1g23050	1.29114	0.000634706	up
AT5G02220	SMR4	Cyclin-dependent protein kinase inhibitor SMR4	2.04362	0.000640377	up
AT5G57240	ORP4C	ORP4C	1.11336	0.000640377	up
AT1G24260	2020-09-03	At1g24260	1.51096	0.000654885	up
AT1G77570	AT1G77570	Putative DNA-binding protein	1.36543	0.000662423	up
AT2G30230	AT2G30230	6,7-dimethyl-8-ribityllumazine synthase	1.01858	0.000666535	up
AT5G05300	AT5G05300	Gb	3.12825	0.000674447	up
AT2G25210	AT2G25210	Ribosomal protein L39 family protein	1.12198	0.000683569	up
AT5G09990	PEP5	Elicitor peptide 5	1.18253	0.000689826	up
AT2G33175	AT2G33175	unknown protein; FUNCTIONS IN: molecular_function unknown; INVOLVED IN: biological_process unknown; LOCATED IN: endomembrane system; Ha.	2.71094	0.000692451	up
AT5G52720	AT5G52720	Copper transport protein family	3.04717	0.000725198	up
AT4G23230	CRK15	Cysteine-rich receptor-like protein kinase 15	2.04322	0.000726668	up
AT1G48660	AT1G48660	Auxin-responsive GH3 family protein	1.09514	0.000742799	up
AT1G19380	AT1G19380	At1g19380	1.38613	0.000744193	up
AT5G45820	CIPK20	CBL-interacting serine/threonine-protein kinase 20	2.05784	0.000744193	up
AT1G43605	AT1G43605	None	1.33296	0.000756031	up
AT5G10380	ATL55	E3 ubiquitin-protein ligase RING1	1.00106	0.000769576	up
AT3G51750	AT3G51750	Uncharacterized protein At3g51750	1.0162	0.000769576	up
AT2G24560	AT2G24560	GDSL esterase/lipase At2g24560	2.17439	0.000779497	up
AT1G07485	AT1G07485	Uncharacterized protein At1g07490	2.08182	0.000796254	up
AT5G01660	AT5G01660	CONTAINS InterPro DOMAIN/s: Galactose oxidase/kelch, beta-propeller (InterPro:IPR011043), Kelch repeat type 1 (InterPro:IPR006652), Development/cell death domain (InterPro:IPR013989), Kelch related (InterPro:IPR013089), Kelch-type beta propeller (In /.../:IPR015915); BEST Arabidopsis thaliana protein match is: DCD (Development and Cell Death) domain protein (TAIR:AT3G11000.1); Ha.	1.14263	0.000801372	up
AT1G69890	AT1G69890	Actin cross-linking protein (DUF569)	1.05362	0.000831361	up
AT1G73280	SCPL3	Serine carboxypeptidase-like 3	1.0971	0.000843679	up
AT3G06320	AT3G06320	At3g06320	1.2595	0.000845849	up
AT1G64340	AT1G64340	unknown protein; BEST Arabidopsis thaliana protein match is: unknown protein (TAIR:AT5G41810.1); Ha.	2.71427	0.000869858	up
AT5G06790	AT5G06790	At5g06790	1.00589	0.000876818	up
AT4G23140	CRK6	cysteine-rich RLK (RECEPTOR-like protein kinase) 6	1.65702	0.00087798	up
AT5G59220	SAG113	Probable protein phosphatase 2C 78	1.25372	0.000890126	up
AT1G18300	NUDT4	Nudix hydrolase 4	1.33167	0.000899779	up
AT4G18400	AT4G18400	At4g18400	1.35726	0.000909019	up
AT3G53650	AT3G53650	Histone H2B.8	1.06297	0.000914502	up
AT5G01120	AT5G01120	Uncharacterized protein F7J8_100	1.836	0.000931474	up
AT5G16410	AT5G16410	HXXXD-type acyl-transferase family protein	1.53454	0.000934976	up
AT3G54310	AT3G54310	DNA-directed RNA polymerase subunit alpha	1.97479	0.000935058	up
AT4G14695	MPC2	Mitochondrial pyruvate carrier 2	1.67128	0.00095694	up
AT4G22230	AT4G22230	Defensin-like protein 96	1.90546	0.00097081	up
AT5G54148	AT5G54148	unknown protein; BEST Arabidopsis thaliana protein match is: unknown protein (TAIR:AT5G54150.1); Ha.	2.55507	0.00097081	up
AT5G24200	AT5G24200	alpha/beta-Hydrolases superfamily protein	1.47837	0.000992484	up
AT3G05937	AT3G05937	unknown protein; Ha.	1.01649	0.000994903	up
AT5G09830	BOLA2	Protein BOLA2	1.22881	0.00100466	up
AT1G48590	CAR5	Protein C2-DOMAIN ABA-RELATED 5	3.18418	0.00103172	up
AT5G27700	RPS21C	40S ribosomal protein S21	1.04015	0.00104366	up
AT1G10070	BCAT2	Branched-chain-amino-acid aminotransferase 2, chloroplastic	1.19371	0.00104366	up
AT4G26260	MIOX4	MIOX4	1.50274	0.00105411	up
AT1G10585	BHLH167	Transcription factor bHLH167	1.64091	0.00107846	up
AT5G42785	AT5G42785	Transmembrane protein	1.59145	0.00109288	up
AT2G29360	SDR	Tropinone reductase homolog At2g29360	1.11606	0.00111152	up
AT5G63580	FLS2	Putative inactive flavonol synthase 2	1.07173	0.00111206	up
AT4G29760	HTT4	Protein HEAT-INDUCED TAS1 TARGET 4	3.42608	0.0011147	up
AT5G53980	ATHB-52	Homeobox-leucine zipper protein ATHB-52	1.59751	0.00117518	up
AT1G52855	AT1G52855	At1g52855	1.88569	0.00119897	up
AT3G03260	HDG8	Homeobox-leucine zipper protein HDG8	1.7471	0.00121735	up
AT2G33830	DRMH1	DRM2	1.03765	0.00123215	up
AT3G60580	ZAT9	Zinc finger protein ZAT9	1.15523	0.00124283	up
AT4G10280	AT4G10280	AT4g10280/F24G24_80	1.16657	0.00124283	up
AT1G02940	ATGSTF5	glutathione S-transferase (class phi) 5	1.44088	0.00124458	up
AT2G15020	AT2G15020	At2g15020	1.10145	0.00124607	up
AT5G42380	CML37	Calcium-binding protein CML37	2.07814	0.00124771	up
AT1G17170	GSTU24	Glutathione S-transferase U24	1.08509	0.00127732	up
AT3G53310	REM20	B3 domain-containing protein REM20	1.02622	0.00128739	up
AT1G78220	GF14 PI	General regulatory factor 13	5.72512	0.00132307	up
AT3G60540	AT3G60540	Protein transport protein Sec61 subunit beta	1.46733	0.00135255	up
AT1G79310	AMC7	Metacaspase-7	1.74322	0.00136554	up
AT2G41730	AT2G41730	Calcium-binding site protein	1.48984	0.00138202	up
AT5G07510	GRP14	Glycine-rich protein	4.08262	0.00142339	up
AT3G22640	PAP85	Vicilin-like seed storage protein At3g22640	5.6418	0.00143417	up
AT3G15500	NAC055	NAC3	1.78487	0.00143895	up
AT1G15460	BOR4	BOR4	1.25984	0.00143895	up
AT2G18660	EGC2	EG45-like domain containing protein 2	1.60183	0.00148457	up
AT3G22560	AT3G22560	Acyl-CoA N-acyltransferases (NAT) superfamily protein	1.78761	0.0014931	up
AT2G33205	AT2G33205	Serinc-domain containing serine and sphingolipid biosynthesis protein	1.16844	0.00150893	up
AT5G64816	AT5G64816	Uncharacterized protein At5g64816	1.00536	0.00159138	up
AT3G44350	anac061	NAC domain containing protein 61	1.33767	0.00159607	up
AT4G16610	AT4G16610	C2H2-like zinc finger protein	1.31114	0.00163644	up
AT5G53592	AT5G53592	FBD-like domain family protein	1.69664	0.00164034	up
AT5G01017	AT5G01017	None	1.93493	0.00169231	up
AT5G35945	AT5G35945	unknown protein; BEST Arabidopsis thaliana protein match is: unknown protein (TAIR:AT3G43410.1); Ha.	5.30438	0.00176017	up
AT5G37300	WSD1	O-acyltransferase (WSD1-like) family protein	1.47502	0.00177371	up
AT5G03270	LOG6	Cytokinin riboside 5'-monophosphate phosphoribohydrolase	1.77318	0.00183676	up
AT5G38100	AT5G38100	Probable S-adenosylmethionine-dependent methyltransferase At5g38100	1.08589	0.00183823	up
AT4G29340	PRO3	Profilin-3	1.83488	0.00191101	up
AT1G33930	IAN6	Immune-associated nucleotide-binding protein 6	1.03596	0.00195858	up
AT1G29740	AT1G29740	Leucine-rich repeat transmembrane protein kinase	1.5138	0.00197523	up
AT2G45130	SPX3	SPX domain-containing protein 3	1.97065	0.00200519	up
AT3G27070	TOM20-1	Translocase outer membrane 20-1	1.19546	0.00202756	up
AT4G18900	AT4G18900	Transducin/WD40 repeat-like superfamily protein	5.15334	0.00205001	up
AT2G30670	AT2G30670	Tropinone reductase homolog At2g30670	1.46779	0.00206288	up
AT5G54840	SGP1	Ras-related small GTP-binding family protein	1.06176	0.00208602	up
AT5G44563	AT5G44563	Transmembrane protein	3.57832	0.00211006	up
AT3G21870	CYCU1-1	Cyclin-U1-1	1.0809	0.00213915	up
AT2G25900	ATCTH	Zinc finger CCCH domain-containing protein 23	1.04983	0.00219651	up
AT3G01175	AT3G01175	Transmembrane protein	2.25941	0.00221511	up
AT1G66590	ATCOX19-1	Cytochrome c oxidase 19-1	1.0031	0.00222557	up
AT1G78955	CAMS1	Camelliol C synthase	1.22116	0.00223258	up
AT1G49500	AT1G49500	At1g49500/F13F21_6	1.12902	0.00223258	up
AT5G54190	PORA	NADPH-protochlorophyllide oxidoreductase	1.26571	0.00224238	up
AT5G52570	BETA-OHASE 2	Beta-carotene 3-hydroxylase 2, chloroplastic	1.93682	0.00228021	up
AT4G10500	DLO1	Protein DMR6-LIKE OXYGENASE 1	1.53418	0.00232823	up
AT1G02310	MAN1	MAN1	1.6444	0.00234242	up
AT4G11880	AGL14	Agamous-like MADS-box protein AGL14	1.05686	0.00234242	up
AT5G06760	LEA46	LEA4-5	1.7484	0.00238835	up
AT4G30330	AT4G30330	At4g30330	1.07319	0.00241935	up
AT5G50443	AT5G50443	None	1.40854	0.00242131	up
AT5G44567	AT5G44567	None	5.10831	0.00242569	up
AT3G46090	ZAT7	ZAT7	2.11016	0.00246053	up
AT5G12960	AT5G12960	Proline-tRNA ligase (DUF1680)	3.07923	0.00247034	up
AT2G18490	AT2G18490	C2H2-like zinc finger protein	2.36115	0.00248027	up
AT1G09800	AT1G09800	tRNA pseudouridine synthase	1.23486	0.00248977	up
AT5G55690	AT5G55690	At5g55690	5.42513	0.00249948	up
AT3G27410	AT3G27410	Transmembrane protein	2.1409	0.00250504	up
AT4G37050	PLP3	Patatin-like protein 3	1.78237	0.00253995	up
AT1G19020	AT1G19020	CDP-diacylglycerol-glycerol-3-phosphate 3-phosphatidyltransferase	1.12177	0.00254804	up
AT1G67250	AT1G67250	At1g67250	1.05002	0.00260806	up
AT5G46030	AT5G46030	Transcription elongation factor 1 homolog	1.04764	0.00261368	up
AT3G04640	AT3G04640	At3g04640	1.39119	0.00264526	up
AT2G24790	COL3	Zinc finger protein CONSTANS-LIKE 3	1.07318	0.00266074	up
AT1G69720	HO3	Heme oxygenase 3, chloroplastic	1.04754	0.00274859	up
AT2G04190	AT2G04190	TRAF-like family protein	1.88672	0.00282017	up
AT1G04778	AT1G04778	unknown protein; FUNCTIONS IN: molecular_function unknown; INVOLVED IN: biological_process unknown; LOCATED IN: cellular_component unknown; Ha.	1.56952	0.00286248	up
AT5G44050	DTX28	Protein DETOXIFICATION 28	1.30785	0.0028663	up
AT4G27980	AT4G27980	Domain of unknown function (DUF3444)	2.88333	0.0028663	up
AT4G16400	AT4G16400	unknown protein; BEST Arabidopsis thaliana protein match is: unknown protein (TAIR:AT3G13175.1); Ha.	1.09864	0.0028663	up
AT1G79180	ATMYB63	myb domain protein 63	1.06167	0.0028663	up
AT4G15710	AT4G15710	unknown protein; Ha.	2.1491	0.00289244	up
AT4G28280	LLG3	LLG3	1.48866	0.00291867	up
AT1G66230	MYB20	Transcription factor MYB20	1.24983	0.00295244	up
AT5G22520	AT5G22520	At5g22520	2.33742	0.00297252	up
AT3G51960	ATBZIP24	Basic leucine zipper 24	1.00625	0.00298316	up
AT3G44460	DPBF2	ABSCISIC ACID-INSENSITIVE 5-like protein 1	2.02263	0.00300858	up
AT5G48510	AT5G48510	BTB/POZ domain-containing protein At5g48510	5.03573	0.00302923	up
AT3G19660	AT3G19660	At3g19660	1.16764	0.00303314	up
AT2G05540	AT2G05540	At2g05540/T20G20.11	1.86477	0.00320187	up
AT5G67620	AT5G67620	At5g67620	1.342	0.00324508	up
AT3G21352	AT3G21352	Putative uncharacterized protein	2.72246	0.00327947	up
AT1G10417	AT1G10417	Encodes protein with unknown function whose expression is repressed by inoculation with Agrobacterium tumerifaciens.	1.15027	0.0033405	up
AT5G45115	AT5G45115	Transcription termination factor family protein	1.25724	0.00338291	up
AT5G25450	QCR7-2	Cytochrome b-c1 complex subunit 7	1.24397	0.00339754	up
AT5G44574	AT5G44574	unknown protein; FUNCTIONS IN: molecular_function unknown; INVOLVED IN: biological_process unknown; LOCATED IN: endomembrane system; Ha.	1.20639	0.00341481	up
AT1G73870	COL7	Zinc finger protein CONSTANS-LIKE 7	2.64919	0.00342037	up
AT4G23030	DTX49	Protein DETOXIFICATION 49	1.66636	0.00342358	up
AT1G05730	AT1G05730	FAM136A-like protein (DUF842)	1.16837	0.00342859	up
AT1G21120	AT1G21120	O-methyltransferase family protein	1.03319	0.00351305	up
AT4G23160	CRK8	cysteine-rich RLK (RECEPTOR-like protein kinase) 8	2.02767	0.00351498	up
AT1G48400	AT1G48400	F-box/RNI-like/FBD-like domains-containing protein	2.71199	0.00351925	up
AT2G26010	PDF1.3	PDF1.3	1.99849	0.00354837	up
AT3G10930	AT3G10930	Uncharacterized protein At3g10930	2.16496	0.00364968	up
AT1G57630	AT1G57630	Disease resistance protein RPP1-WsB, putative	1.49916	0.00364968	up
AT1G24140	3MMP	Metalloendoproteinase 3-MMP	1.69375	0.00365992	up
AT5G24910	CYP714A1	Cytochrome P450 714A1	1.10191	0.00366738	up
AT3G25905	CLE27	CLAVATA3/ESR (CLE)-related protein 27	1.44933	0.00372804	up
AT1G65295	AT1G65295	Ubiquitin carboxyl-terminal hydrolase	1.02547	0.00376106	up
AT5G51440	HSP23.5	23.5 kDa heat shock protein, mitochondrial	1.00464	0.00377537	up
AT4G27460	CBSX5	CBSX5	1.63569	0.00377537	up
AT1G53541	AT1G53541	unknown protein; Ha.	1.35099	0.00383194	up
AT1G66870	AT1G66870	Carbohydrate-binding X8 domain superfamily protein	5.34014	0.00384481	up
AT2G01580	AT2G01580	At2g01580	1.56716	0.00390328	up
AT2G24600	AT2G24600	Ankyrin repeat family protein	1.33003	0.00403531	up
AT5G67520	APK4	Adenylyl-sulfate kinase 4, chloroplastic	1.0892	0.00409172	up
AT4G38700	DIR15	Dirigent protein 15	1.28309	0.00412379	up
AT5G26630	AT5G26630	MADS-box protein AGL35	2.49776	0.00417436	up
AT5G56230	PRA1G2	PRA1 family protein G2	1.41696	0.00423405	up
AT5G09978	PEP7	Elicitor peptide 7	1.47838	0.00426219	up
AT2G37440	IP5P8	Type I inositol polyphosphate 5-phosphatase 8	1.29864	0.00438303	up
AT1G76470	AT1G76470	NAD(P)-binding Rossmann-fold superfamily protein	1.43686	0.00441327	up
AT5G40860	AT5G40860	Transmembrane protein	1.47413	0.00443664	up
AT1G64065	AT1G64065	Late embryogenesis abundant protein At1g64065	1.07243	0.00448374	up
AT4G04990	AT4G04990	AT4g04990 protein	1.33742	0.00448574	up
AT5G67190	ERF010	Ethylene-responsive transcription factor ERF010	1.09403	0.00467817	up
AT4G22467	AT4G22467	None	5.30604	0.00469879	up
AT2G19060	AT2G19060	GDSL esterase/lipase At2g19060	3.01435	0.00469879	up
AT5G39860	PRE1	Transcription factor PRE1	1.51845	0.0047136	up
AT1G53633	AT1G53633	unknown protein; FUNCTIONS IN: molecular_function unknown; INVOLVED IN: biological_process unknown; LOCATED IN: cellular_component unknown; Ha.	1.22566	0.00487179	up
AT4G14380	AT4G14380	Cotton fiber protein	1.26213	0.0048729	up
AT5G54070	HSFA9	Heat stress transcription factor A-9	2.69382	0.0048876	up
AT2G47844	AT2G47844	unknown protein; Ha.	3.70176	0.00490012	up
AT5G20230	BCB	SAG14	1.57217	0.00496631	up
AT5G51470	AT5G51470	Auxin-responsive GH3 family protein	1.1224	0.00500304	up
AT2G03110	AT2G03110	At2g03110	1.16132	0.00507063	up
AT4G11911	AT4G11911	unknown protein; FUNCTIONS IN: molecular_function unknown; INVOLVED IN: biological_process unknown; LOCATED IN: chloroplast; BEST Arabidopsis thaliana protein match is: unknown protein (TAIR:AT4G11910.1); Ha.	1.78851	0.0050846	up
AT5G27420	ATL31	E3 ubiquitin-protein ligase ATL31	2.00204	0.005121	up
AT5G56555	AT5G56555	None	3.70123	0.00516403	up
AT5G35732	AT5G35732	unknown protein; BEST Arabidopsis thaliana protein match is: unknown protein (TAIR:AT2G04795.1); Ha.	1.11874	0.00518329	up
AT2G36540	AT2G36540	Haloacid dehalogenase-like hydrolase (HAD) superfamily protein	2.98038	0.00529152	up
AT1G34640	AT1G34640	At1g34640	1.16965	0.00531228	up
AT1G17710	AT1G17710	Inorganic pyrophosphatase 2	1.35496	0.00534086	up
AT4G02075	PIT1	At4g02075	1.11373	0.00536763	up
AT4G30180	BHLH146	Transcription factor bHLH146	1.22501	0.00550953	up
AT1G37150	HCS2	holocarboxylase synthetase 2	1.70442	0.00553768	up
AT3G09950	AT3G09950	At3g09950	1.90038	0.00556634	up
AT1G63410	AT1G63410	Protein LURP-one-related 4	1.13028	0.00563485	up
AT3G48480	AT3G48480	Cysteine proteinases superfamily protein	1.1443	0.00573275	up
AT3G17520	AT3G17520	Late embryogenesis abundant protein (LEA) family protein	3.12486	0.0058337	up
AT1G10980	AT1G10980	Expressed protein	2.02378	0.00587016	up
AT5G22580	AT5G22580	Stress-response A/B barrel domain-containing protein At5g22580	1.82494	0.00610633	up
AT4G30410	IBL1	Transcription factor IBH1-like 1	1.13534	0.00620699	up
AT4G14100	AT4G14100	Uncharacterized protein At4g14100	1.03356	0.00623461	up
AT4G38560	AT4G38560	Phospholipase like protein	1.55571	0.00629786	up
AT1G53640	AT1G53640	unknown protein; FUNCTIONS IN: molecular_function unknown; INVOLVED IN: biological_process unknown; LOCATED IN: endomembrane system; EXPRESSED IN: 20 plant structures; EXPRESSED DURING: 11 growth stages; Ha.	1.40228	0.00630237	up
AT1G34460	CYCB1;5	CYCLIN B1;5	1.24635	0.0063581	up
AT2G37530	AT2G37530	unknown protein; BEST Arabidopsis thaliana protein match is: unknown protein (TAIR:AT1G07795.1); Ha.	1.00411	0.00636201	up
AT5G23990	ATFRO5	ferric reduction oxidase 5	1.38946	0.00644335	up
AT3G03170	AT3G03170	At3g03170	1.08667	0.00648222	up
AT2G23620	MES1	Methylesterase 1	1.33498	0.00649276	up
AT1G59590	ZCF37	At1g59590	1.15907	0.0067071	up
AT5G44572	AT5G44572	Transmembrane protein	1.02948	0.00682878	up
AT1G76860	LSM3B	LSM3B	1.04681	0.00684535	up
AT5G17300	RVE1	Protein REVEILLE 1	1.19673	0.00686803	up
AT2G14900	GASA7	Gibberellin-regulated protein 7	1.07951	0.00721833	up
AT4G12440	APT4	APT4	1.39511	0.00725648	up
AT5G62575	SDH7B	SDH7B	1.05394	0.00727026	up
AT1G01210	AT1G01210	DNA-directed RNA polymerase subunit	1.08014	0.00733771	up
AT3G46620	RDUF1	E3 ubiquitin-protein ligase RDUF1	1.02015	0.00757773	up
AT5G27060	AtRLP53	receptor like protein 53	1.95198	0.00759572	up
AT3G12955	AT3G12955	At3g12955	1.37814	0.00772919	up
AT5G26140	LOG9	Putative lysine decarboxylase family protein	2.65896	0.00779927	up
AT1G07985	AT1G07985	Expressed protein	1.13156	0.0079433	up
AT2G02930	GSTF3	Glutathione S-transferase F3	1.95985	0.00801704	up
AT5G37440	AT5G37440	At5g37440	1.00315	0.00801704	up
AT5G65613	AT5G65613	None	1.03872	0.00809106	up
AT1G01530	AGL28	AGL28	5.24037	0.00821769	up
AT1G11740	AT1G11740	Ankyrin repeat family protein	1.36132	0.00838739	up
AT5G04150	BHLH101	basic helix-loop-helix (bHLH) DNA-binding superfamily protein	1.14565	0.00848866	up
AT2G46455	AT2G46455	OxaA/YidC-like membrane insertion protein	1.35632	0.00858668	up
AT1G73010	PS2	Inorganic pyrophosphatase 1	1.05686	0.00861471	up
AT5G40460	SMR6	Cyclin-dependent protein kinase inhibitor SMR6	1.10232	0.00883024	up
AT5G66150	AT5G66150	Probable alpha-mannosidase At5g66150	2.98827	0.00886337	up
AT3G44753	AT3G44753	Transmembrane protein	1.01142	0.00897565	up
AT1G02350	AT1G02350	Protoporphyrinogen oxidase-like protein	1.18292	0.00902333	up
AT1G16000	AT1G16000	GAG1At protein	1.02588	0.00902333	up
AT3G26395	AT3G26395	None	1.00248	0.00903565	up
AT3G49970	AT3G49970	Putative BTB/POZ domain-containing protein At3g49970	1.39628	0.00903565	up
AT1G78480	AT1G78480	F3F9.1	1.07806	0.00908836	up
AT1G15415	AT1G15415	F9L1.37	2.10589	0.00910945	up
AT1G25277	AT1G25277	None	1.0522	0.00910945	up
AT3G13432	AT3G13432	Transmembrane protein	1.91767	0.00919762	up
AT5G24140	SQP2	squalene monooxygenase 2	2.17301	0.00924297	up
AT1G45229	AT1G45229	unknown protein; FUNCTIONS IN: molecular_function unknown; INVOLVED IN: biological_process unknown; LOCATED IN: cellular_component unknown; Ha.	1.08294	0.00931886	up
AT1G20350	TIM17-1	Mitochondrial import inner membrane translocase subunit TIM17-1	2.43986	0.00933034	up
AT5G60250	AT5G60250	RBR-type E3 ubiquitin transferase	1.11471	0.00933034	up
AT1G02470	AT1G02470	Polyketide cyclase/dehydrase and lipid transport superfamily protein	1.47293	0.00933892	up
AT3G11745	AT3G11745	At3g11745	1.24762	0.0093569	up
AT3G28580	AT3G28580	AAA-ATPase At3g28580	1.03178	0.00936247	up
AT1G22760	PAB3	Polyadenylate-binding protein 3	2.55798	0.00938221	up
AT5G14180	LIP2	Triacylglycerol lipase 2	1.9328	0.00940962	up
AT2G35585	AT2G35585	At2g35585	1.17859	0.00947177	up
AT3G28890	AtRLP43	Receptor-like protein 43	1.85123	0.00972005	up
AT1G62045	AT1G62045	Ankyrin repeat protein	1.04576	0.00975695	up
AT1G72950	AT1G72950	Disease resistance protein (TIR-NBS class)	1.34983	0.00978218	up
AT1G76610	AT1G76610	Uncharacterized protein F14G6.21	1.36968	0.00998597	up
AT3G63052	AT3G63052	unknown protein; Ha.	2.40996	0.010169	up
AT5G03130	AT5G03130	Uncharacterized protein F15A17_160	1.44612	0.010169	up
AT3G01830	CML40	Probable calcium-binding protein CML40	1.66547	0.0102196	up
AT2G30750	CYP71A12	Cytochrome P450 71A12	2.18871	0.0103839	up
AT3G13404	AT3G13404	unknown protein; FUNCTIONS IN: molecular_function unknown; INVOLVED IN: biological_process unknown; LOCATED IN: cellular_component unknown; Ha.	1.4625	0.0104391	up
AT3G47090	AT3G47090	Leucine-rich repeat protein kinase family protein	1.20129	0.0104879	up
AT3G33528	AT3G33528	Putative uncharacterized protein	1.44343	0.0104954	up
AT2G25200	AT2G25200	At2g25200	1.33753	0.0105238	up
AT5G57770	AT5G57770	Plant protein of unknown function (DUF828) with plant pleckstrin homology-like region	1.11201	0.0105641	up
AT1G08310	AT1G08310	Alpha/beta-Hydrolases superfamily protein	1.13688	0.0106167	up
AT5G57220	CYP81F2	Cytochrome P450 81F2	1.00245	0.010685	up
AT1G58420	AT1G58420	At1g58420	1.609	0.010685	up
AT2G41640	AT2G41640	At2g41640/T32G6.16	1.00285	0.010685	up
AT1G30190	AT1G30190	Cotton fiber protein	1.99321	0.0109737	up
AT2G20835	AT2G20835	At2g20835	1.2006	0.0109854	up
AT3G57460	AT3G57460	Catalytic/ metal ion binding / metalloendopeptidase/ zinc ion binding protein	1.67992	0.0110863	up
AT5G45630	AT5G45630	Putative uncharacterized protein	1.94162	0.0112708	up
AT2G30400	OFP2	Transcription repressor OFP2	1.2297	0.0115371	up
AT5G02170	AVT1E	Amino acid transporter AVT1E	1.73025	0.0116047	up
AT3G50170	AT3G50170	Transmembrane protein, putative (DUF247)	1.94847	0.0116384	up
AT2G16970	MEE15	Major facilitator superfamily protein	1.07418	0.0116707	up
AT1G24210	AT1G24210	At1g24210	1.02369	0.0117411	up
AT1G66090	AT1G66090	Disease resistance protein (TIR-NBS class)	1.53923	0.0117821	up
AT1G13680	AT1G13680	F21F23.12 protein	4.16332	0.0118579	up
AT2G04515	AT2G04515	Transmembrane protein	2.22702	0.01199	up
AT1G64255	AT1G64255	MuDR family transposase	2.68498	0.012027	up
AT3G30350	RGF4	Root meristem growth factor-like protein	1.06995	0.0122923	up
AT2G35550	BPC7	BPC7	1.30302	0.0123757	up
AT2G28500	LBD11	LOB domain-containing protein 11	1.07874	0.0125023	up
AT5G52670	AT5G52670	Copper transport protein family	1.73993	0.0125614	up
AT4G01110	AT4G01110	Late embryogenesis abundant hydroxyproline-rich glycoprotein family protein	1.03716	0.0125686	up
AT5G53200	TRY	TRY	1.34191	0.0125818	up
AT2G11810	MGD3	Monogalactosyldiacylglycerol synthase 3, chloroplastic	2.04069	0.0126064	up
AT1G73120	AT1G73120	At1g73120	1.95949	0.0126815	up
AT3G59450	CML1	Probable calcium-binding protein CML1	1.85473	0.0127382	up
AT1G14550	PER5	Peroxidase 5	2.82585	0.01276	up
AT1G24270	AT1G24270	Putative uncharacterized protein	1.24096	0.0127827	up
AT1G17960	AT1G17960	Probable threonine--tRNA ligase, cytoplasmic	1.04771	0.0129772	up
AT3G20340	AT3G20340	At3g20340	1.26396	0.0129849	up
AT3G06260	GATL4	Probable galacturonosyltransferase-like 4	2.13232	0.0130144	up
AT4G17710	HDG4	Homeobox-leucine zipper protein HDG4	4.05118	0.0133572	up
AT3G04000	ChlADR2	NADPH-dependent aldehyde reductase 2, chloroplastic	1.01692	0.0133974	up
AT2G38490	CIPK22	CBL-interacting serine/threonine-protein kinase 22	1.32833	0.013451	up
AT3G62730	AT3G62730	AT3g62730/F26K9_160	1.33523	0.0135587	up
AT2G40740	WRKY55	WRKY DNA-binding protein 55	2.6265	0.0138779	up
AT3G16690	SWEET16	Bidirectional sugar transporter SWEET	1.00591	0.0139365	up
AT1G63245	CLE14	CLE14	1.56534	0.013946	up
AT5G65420	CYCD4;1	CYCLIN D41	1.0347	0.0142073	up
AT1G24405	AT1G24405	F21J9.7	1.54303	0.0143304	up
AT5G24900	CYP714A2	Cytochrome P450 714A2	1.72359	0.0147398	up
AT2G24692	AT2G24692	BTB/POZ domain protein	1.4524	0.0148326	up
AT3G07600	HIPP16	Heavy metal-associated isoprenylated plant protein 16	1.53398	0.0148403	up
AT1G52827	CDT1	At1g52827	1.01694	0.014917	up
AT1G70920	ATHB-X	Homeobox-leucine zipper protein ATHB-X	1.16292	0.0150004	up
AT5G26690	HIPP02	Heavy metal-associated isoprenylated plant protein 2	1.58573	0.0150004	up
AT3G45130	LAS1	Terpene cyclase/mutase family member	1.33211	0.0150004	up
AT5G47600	HSP14.7	14.7 kDa heat shock protein	2.1953	0.015032	up
AT5G38970	CYP85A1	Cytochrome P450 85A1	1.10211	0.0151816	up
AT2G47050	AT2G47050	Invertase/pectin methylesterase inhibitor family protein	1.14352	0.0154366	up
AT4G08910	AT4G08910	At4g08910	1.18477	0.01545	up
AT1G19610	PDF1.4	Defensin-like protein 19	1.98907	0.0157486	up
AT2G35950	EDA12	embryo sac development arrest 12	1.43212	0.0157761	up
AT4G23210	CRK13	Cysteine-rich receptor-like protein kinase 13	1.11343	0.0157915	up
AT3G05155	AT3G05155	Major facilitator superfamily protein	1.20245	0.0158892	up
AT1G29270	AT1G29270	unknown protein; BEST Arabidopsis thaliana protein match is: unknown protein (TAIR:AT2G40435.1); Ha.	1.00838	0.016121	up
AT1G21240	WAK3	Wall-associated receptor kinase 3	1.588	0.0162661	up
AT3G61120	AGL13	Agamous-like MADS-box protein AGL13	1.99154	0.0162947	up
AT1G64540	AT1G64540	Putative F-box protein At1g64540	1.86993	0.0165977	up
AT4G37690	GT6	Glycosyltransferase 6	1.12841	0.0166021	up
AT3G48240	AT3G48240	At3g48240	1.35375	0.0166201	up
AT5G26320	AT5G26320	TRAF-like family protein	1.41889	0.0167929	up
AT2G32140	AT2G32140	Transmembrane receptor	1.57428	0.016901	up
AT3G17626	AT3G17626	Structural constituent of ribosome	1.00209	0.0170147	up
AT5G57780	AT5G57780	At5g57780	1.00092	0.0171025	up
AT1G77960	AT1G77960	Repressor ROX1-like protein	1.69508	0.0171348	up
AT4G33450	ATMYB69	MYB transcription factor	1.3113	0.0180729	up
AT3G02493	RTFL19	DVL2	1.70641	0.0180754	up
AT1G48820	AT1G48820	Terpene cyclase, putative	1.53376	0.0181446	up
AT3G22570	AT3G22570	Bifunctional inhibitor/lipid-transfer protein/seed storage 2S albumin superfamily protein	1.31358	0.0186073	up
AT3G50450	HR1	HR1	1.68163	0.0187057	up
AT4G36850	AT4G36850	PQ-loop repeat family protein / transmembrane family protein	1.68051	0.018782	up
AT4G01820	ABCB3	ABC transporter B family member 3	1.50139	0.0189864	up
AT1G16820	AT1G16820	Vacuolar ATP synthase catalytic subunit-related / V-ATPase-related / vacuolar proton pump-like protein	1.8336	0.0190271	up
AT5G39330	AT5G39330	Gb	1.69687	0.019202	up
AT4G32990	AT4G32990	Probable cytosolic iron-sulfur protein assembly protein CIAO1 homolog	1.41787	0.0194438	up
AT3G22100	BHLH117	Transcription factor bHLH117	1.5742	0.0198415	up
AT4G33280	AT4G33280	AP2/B3-like transcriptional factor family protein	1.27025	0.020035	up
AT3G46500	AT3G46500	2-oxoglutarate (2OG) and Fe(II)-dependent oxygenase superfamily protein	1.36197	0.0202225	up
AT4G29305	LCR25	Putative uncharacterized protein	4.40803	0.0202363	up
AT1G75890	AT1G75890	GDSL-like Lipase/Acylhydrolase superfamily protein	1.08095	0.0202467	up
AT1G56045	RPL41G	60S ribosomal protein L41	1.44813	0.0202625	up
AT2G42990	AT2G42990	GDSL esterase/lipase At2g42990	1.54063	0.0204079	up
AT1G08080	ACA7	Alpha carbonic anhydrase 7	2.53448	0.0207781	up
AT3G28060	AT3G28060	Nodulin MtN21 /EamA-like transporter family protein	1.73784	0.0208029	up
AT2G18210	AT2G18210	At2g18210	1.04913	0.0208383	up
AT4G14640	CML8	Calmodulin-like protein 8	1.39862	0.0208434	up
AT3G59080	AT3G59080	AT3g59080/F17J16_130	1.14902	0.0208434	up
AT4G22620	AT4G22620	Auxin-responsive family protein	1.56082	0.0208834	up
AT1G71690	AT1G71690	At1g71690	1.06583	0.0209435	up
AT1G58320	PCR9	Protein PLANT CADMIUM RESISTANCE 9	3.82007	0.021277	up
AT1G06148	AT1G06148	Unknown gene	1.38433	0.0214045	up
AT1G69790	PBL18	Probable serine/threonine-protein kinase PBL18	1.0029	0.0214381	up
AT5G52740	HIPP12	Heavy metal-associated isoprenylated plant protein 12	1.88487	0.0214381	up
AT4G35170	AT4G35170	Late embryogenesis abundant (LEA) hydroxyproline-rich glycoprotein family	3.25223	0.021713	up
AT2G04070	DTX4	Protein DETOXIFICATION 4	2.41737	0.0217243	up
AT5G09976	AT5G09976	FUNCTIONS IN: molecular_function unknown; INVOLVED IN: biological_process unknown; LOCATED IN: cellular_component unknown; BEST Arabidopsis thaliana protein match is: precursor of peptide 1 (TAIR:AT5G64900.1); Ha.	1.76282	0.0219335	up
AT4G37295	AT4G37295	At4g37295	1.12574	0.0223163	up
AT1G80540	AT1G80540	unknown protein; BEST Arabidopsis thaliana protein match is: unknown protein (TAIR:AT2G12400.1); Ha.	2.10582	0.0223328	up
AT5G12020	HSP17.6	17.6 kDa class II heat shock protein	4.32991	0.0226051	up
AT3G28857	PRE5	Transcription factor PRE5	1.51263	0.0229536	up
AT5G37980	AT5G37980	Allyl alcohol dehydrogenase; NADP-dependent oxidoreductase-like protein	1.04624	0.022969	up
AT3G53200	MYB27	Transcription factor MYB27	2.21521	0.0230227	up
AT2G41690	HSFB3	Heat stress transcription factor B-3	1.34354	0.0230515	up
AT1G80660	AHA9	ATPase 9, plasma membrane-type	2.39568	0.0240525	up
AT1G77525	AT1G77525	unknown protein; FUNCTIONS IN: molecular_function unknown; INVOLVED IN: biological_process unknown; LOCATED IN: endomembrane system; Ha.	3.01087	0.0242602	up
AT4G04490	CRK36	Cysteine-rich receptor-like protein kinase 36	1.24115	0.024288	up
AT4G23340	AT4G23340	2-oxoglutarate (2OG) and Fe(II)-dependent oxygenase superfamily protein	1.23238	0.0244238	up
AT1G27020	AT1G27020	Plant/protein	1.42519	0.0245373	up
AT1G13610	AT1G13610	Alpha/beta-Hydrolases superfamily protein	1.09742	0.0247254	up
AT3G03480	CHAT	(Z)-3-hexen-1-ol acetyltransferase	1.29376	0.0247534	up
AT4G36450	MPK14	Mitogen-activated protein kinase 14	1.24065	0.0249346	up
AT1G35730	APUM9	pumilio 9	4.30981	0.0249804	up
AT1G32510	ANAC011	NAC011	1.3779	0.0252537	up
AT2G34500	CYP710A1	CYP710A1	1.39484	0.0254028	up
AT3G11920	AT3G11920	F26K24.21 protein	3.74465	0.0254591	up
AT2G25297	AT2G25297	None	2.57411	0.0255361	up
AT4G21063	AT4G21063	None	1.03539	0.025553	up
AT1G14642	AT1G14642	unknown protein; FUNCTIONS IN: molecular_function unknown; INVOLVED IN: biological_process unknown; LOCATED IN: cellular_component unknown; Ha.	1.88912	0.0256818	up
AT4G12735	AT4G12735	At4g12735	2.2065	0.0258077	up
AT1G19830	AT1G19830	At1g19830	1.25285	0.0258077	up
AT1G30370	AT1G30370	DLAH	1.45797	0.0258252	up
AT5G45830	DOG1	delay of germination 1	1.9803	0.0258355	up
AT1G23350	AT1G23350	At1g23350	1.71057	0.025957	up
AT1G52940	PAP5	purple acid phosphatase 5	2.67189	0.025957	up
AT4G13000	AT4G13000	AGC (cAMP-dependent, cGMP-dependent and protein kinase C) kinase family protein	1.01773	0.0262145	up
AT5G51390	AT5G51390	unknown protein; Ha.	1.02528	0.0262618	up
AT4G23320	CRK24	cysteine-rich RLK (RECEPTOR-like protein kinase) 24	1.66112	0.0264733	up
AT1G05020	AP180	Clathrin coat assembly protein AP180	1.27521	0.0266456	up
AT1G71030	ATMYBL2	At1g71030/F23N20_2	1.8577	0.0266652	up
AT5G36920	AT5G36920	Transmembrane protein	1.41648	0.0266691	up
AT5G46900	AT5G46900	Bifunctional inhibitor/lipid-transfer protein/seed storage 2S albumin superfamily protein	1.01812	0.0268303	up
AT1G35330	AT1G35330	RING/U-box superfamily protein	1.13289	0.0268811	up
AT5G49310	IMPA5	Importin subunit alpha-5	2.1744	0.0269107	up
AT5G02090	AT5G02090	Uncharacterized protein At5g02090/T7H20_140	1.83526	0.0269277	up
AT1G48330	AT1G48330	At1g48330	1.41105	0.0269288	up
AT1G26240	AT1G26240	Proline-rich extensin-like family protein	2.8254	0.0269896	up
AT5G02570	AT5G02570	Histone H2B.9	1.334	0.0271146	up
AT1G07160	AT1G07160	PP2C-type phosphatase AP2C2	1.87242	0.027134	up
AT1G62580	AT1G62580	Flavin-binding monooxygenase family protein	1.2469	0.0276477	up
AT1G53625	AT1G53625	At1g53625	1.20549	0.0276574	up
AT2G20470	AT2G20470	Non-specific serine/threonine protein kinase	1.66524	0.0278357	up
AT1G49830	AT1G49830	Basic helix-loop-helix (BHLH) DNA-binding superfamily protein	1.33703	0.0278357	up
AT4G13190	PBL24	Probable serine/threonine-protein kinase PBL24	1.25781	0.0278357	up
AT1G02610	AT1G02610	RING/FYVE/PHD zinc finger superfamily protein	1.14908	0.0278357	up
AT1G56240	PP2B13	F-box protein PP2-B13	1.92568	0.0278357	up
AT5G40210	AT5G40210	WAT1-related protein At5g40210	1.07227	0.0278357	up
AT2G27180	AT2G27180	Expressed protein	1.25121	0.0282393	up
AT1G60970	AT1G60970	Coatomer subunit zeta-1	2.91291	0.0285498	up
AT1G58460	AT1G58460	unknown protein; Ha.	1.6391	0.0286078	up
AT5G42040	RPN12B	Putative 26S proteasome non-ATPase regulatory subunit 8 homolog B	1.10792	0.0288393	up
AT3G19350	MPC	Maternally expressed PAB C-terminal protein	1.16291	0.0290327	up
AT5G14380	AGP6	Classical arabinogalactan protein 6	1.38031	0.0294515	up
AT1G31772	AT1G31772	Defensin-like (DEFL) family protein	4.26273	0.0295736	up
AT5G46500	AT5G46500	Protein VARIATION IN COMPOUND TRIGGERED ROOT growth protein	1.18701	0.0297432	up
AT2G20080	SPEAR1	Protein SPEAR1	1.19441	0.0298826	up
AT5G15265	AT5G15265	Transmembrane protein	1.1179	0.0299944	up
AT5G19490	AT5G19490	Histone superfamily protein	1.06054	0.0303715	up
AT5G03210	AT5G03210	Arabidopsis thaliana genomic DNA, chromosome 5, P1 clone:MOK16	1.22099	0.0308061	up
AT1G63055	AT1G63055	Transmembrane protein	2.76564	0.031138	up
AT1G61165	AT1G61165	unknown protein; Ha.	4.5872	0.0314076	up
AT4G21930	AT4G21930	Uncharacterized protein At4g21930	1.16799	0.0315603	up
AT1G15040	GAT1_2.1	Putative glutamine amidotransferase GAT1_2.1	1.2632	0.0317468	up
AT5G44575	AT5G44575	At5g44575	1.396	0.0320743	up
AT1G14760	KNATM	Protein KNATM	1.54251	0.032125	up
AT5G57640	AT5G57640	GCK domain-containing protein	1.37826	0.0323434	up
AT3G60140	BGLU30	Beta-glucosidase 30	1.3427	0.0324581	up
AT2G31141	AT2G31141	unknown protein; Ha.	1.39339	0.0325324	up
AT3G56020	RPL41G	60S ribosomal protein L41	1.88118	0.0325662	up
AT1G03800	ERF10	At1g03800	1.80886	0.0325761	up
AT5G64190	AT5G64190	unknown protein;	1.75855	0.0327892	up
AT3G44326	AT3G44326	F-box protein At3g44326	1.20234	0.0329227	up
AT1G49700	AT1G49700	Plant protein 1589 of unknown function	2.23637	0.0329896	up
AT3G05950	AT3G05950	Germin-like protein subfamily 1 member 7	2.03022	0.0333975	up
AT3G02940	MYB107	At3g02940	1.06771	0.0335336	up
AT2G26750	AT2G26750	Alpha/beta-Hydrolases superfamily protein	1.20041	0.0337236	up
AT1G54953	AT1G54953	Transmembrane protein	4.69713	0.0340399	up
AT1G65670	CYP702A1	Cytochrome P450 family protein	1.72851	0.0340874	up
AT1G35170	AT1G35170	TRAM, LAG1 and CLN8 (TLC) lipid-sensing domain containing protein	2.47922	0.0341518	up
AT2G30650	AT2G30650	Probable 3-hydroxyisobutyryl-CoA hydrolase 2	3.60537	0.0341602	up
AT3G03726	AT3G03726	F-box/kelch-repeat protein, putative (DUF295)	4.52446	0.0344625	up
AT3G20180	AT3G20180	Copper transport protein family	1.62222	0.0346042	up
AT2G03360	AT2G03360	Glycosyltransferase family 61 protein	1.40593	0.0346042	up
AT3G59930	AT3G59930	Defensin-like protein 206	1.62235	0.0346494	up
AT1G14960	AT1G14960	Major latex protein, putative	1.09291	0.0349134	up
AT3G63088	RTFL14	DVL14	2.35947	0.03497	up
AT1G63950	AT1G63950	Heavy metal transport/detoxification superfamily protein	4.51166	0.0350116	up
AT1G34317	AT1G34317	None	1.14725	0.0350514	up
AT5G14470	GLCAK2	Probable glucuronokinase 2	1.50765	0.0353364	up
AT3G55180	AT3G55180	Alpha/beta-Hydrolases superfamily protein	4.51746	0.0356442	up
AT1G05575	AT1G05575	Transmembrane protein	1.04135	0.036251	up
AT4G28085	AT4G28085	Transmembrane protein	1.48996	0.0362593	up
AT3G53150	UGT73D1	UDP-glucosyl transferase 73D1	1.1149	0.0363016	up
AT4G34850	PKSB	PSKB	2.51448	0.0363016	up
AT1G80090	PV42B	SNF1-related protein kinase regulatory subunit gamma-like PV42b	4.50002	0.0364157	up
AT1G80745	AT1G80745	Transcription factor TFIIIC, tau55-related protein	1.37821	0.0365301	up
AT2G43000	JUB1	Transcription factor JUNGBRUNNEN 1	1.24725	0.036888	up
AT5G06200	CASP4	CASP-like protein	1.16708	0.0369944	up
AT4G12170	AT4G12170	Thioredoxin superfamily protein	4.60403	0.0369944	up
AT1G62190	FAD4L1	Fatty acid desaturase 4-like 1, chloroplastic	1.9378	0.0373763	up
AT1G49210	ATL76	E3 ubiquitin-protein ligase ATL76	1.24822	0.037546	up
AT3G05630	PLPZETA2	Phospholipase D zeta 2	1.00455	0.0376116	up
AT3G52700	AT3G52700	unknown protein; Ha.	1.84651	0.0376874	up
AT3G26790	FUS3	B3 domain-containing transcription factor FUS3	2.24222	0.0378137	up
AT1G72140	NPF5.12	Protein NRT1/ PTR FAMILY 5.12	1.01293	0.0378137	up
AT3G18485	ILR2	IAA-leucine resistant 2	1.86053	0.0384355	up
AT1G35515	MYB8	Transcription factor MYB8	1.11756	0.0389009	up
AT3G28510	AT3G28510	AAA-ATPase At3g28510	1.14782	0.0389918	up
AT1G33102	AT1G33102	Putative uncharacterized protein	1.12013	0.039207	up
AT3G47100	AT3G47100	unknown protein; Ha.	1.51242	0.0395918	up
AT1G49220	ATL10	RING-H2 finger protein ATL10	1.32016	0.0398061	up
AT4G36820	AT4G36820	Calcium uniporter protein 1, mitochondrial	2.54936	0.0399806	up
AT1G72900	AT1G72900	Similar to part of disease resistance protein	1.41915	0.0401638	up
AT4G33467	AT4G33467	Putative uncharacterized protein	1.19392	0.0403779	up
AT1G05675	UGT74E1	Glycosyltransferase (Fragment)	1.32118	0.0404398	up
AT1G36622	AT1G36622	Transmembrane protein	1.80455	0.0406666	up
AT5G43660	AT5G43660	2-oxoglutarate (2OG) and Fe(II)-dependent oxygenase superfamily protein	1.18438	0.0406666	up
AT5G52300	LTI65	Low-temperature-induced 65 kDa protein	1.45142	0.0406666	up
AT1G33950	IAN7	Immune-associated nucleotide-binding protein 7	4.13823	0.0407189	up
AT4G02140	AT4G02140	At4g02140	1.37666	0.0407372	up
AT5G38310	AT5G38310	Putative uncharacterized protein	1.56907	0.0409093	up
AT3G23880	AT3G23880	F-box/kelch-repeat protein At3g23880	1.35572	0.04097	up
AT2G21420	AT2G21420	RBR-type E3 ubiquitin transferase	1.76585	0.0410512	up
AT5G42235	AT5G42235	Defensin-like protein 116	3.53936	0.0414663	up
AT3G23250	MYB15	Transcription factor MYB15	1.24937	0.0417325	up
AT5G56700	AT5G56700	FBD / Leucine Rich Repeat domains containing protein	1.08425	0.0418912	up
AT4G23810	WRKY53	Probable WRKY transcription factor 53	1.28417	0.0422192	up
AT1G10770	AT1G10770	At1g10770	1.4922	0.0422268	up
AT5G20045	AT5G20045	Transmembrane protein	1.69543	0.0425222	up
AT2G34185	AT2G34185	unknown protein; Ha.	1.3125	0.042733	up
AT1G70440	SRO3	Probable inactive poly	1.15494	0.0428327	up
AT5G50580	SAE1B-2	SUMO-activating enzyme subunit 1B-1	1.2336	0.0430635	up
AT5G18080	SAUR24	Auxin-responsive protein SAUR24	1.05018	0.0433234	up
AT1G22980	AT1G22980	unknown protein;	1.00753	0.0435969	up
AT3G16175	AT3G16175	At3g16179/At3g16179	1.18211	0.0439383	up
AT5G44973	AT5G44973	Defensin-like protein 285	3.04664	0.044077	up
AT4G28930	AT4G28930	Uncharacterized protein AT4g28930	1.52752	0.0450831	up
AT1G49920	AT1G49920	MuDR family transposase	1.33103	0.0455194	up
AT4G27845	AT4G27845	None	4.4395	0.045753	up
AT3G24065	AT3G24065	Plant self-incompatibility protein S1 family	2.19487	0.0460472	up
AT3G11591	AT3G11591	Bric-a-brac protein	1.82709	0.0460957	up
AT5G27940	WPP3	WPP domain-containing protein 3	1.87633	0.0461032	up
AT2G22820	AT2G22820	At2g22820	2.30302	0.0466986	up
AT1G55775	AT1G55775	None	3.41054	0.0472025	up
AT5G24890	AT5G24890	At5g24890	1.283	0.0473577	up
AT5G11570	NPF1.3	Protein NRT1/ PTR FAMILY 1.3	1.49496	0.0473911	up
AT2G36325	AT2G36325	GDSL esterase/lipase At2g36325	4.42681	0.0478616	up
AT1G12100	AT1G12100	Bifunctional inhibitor/lipid-transfer protein/seed storage 2S albumin superfamily protein	1.24626	0.047906	up
AT1G65360	AGL23	Agamous-like MADS-box protein AGL23	3.98314	0.0481777	up
AT5G65600	LECRK92	L-type lectin-domain containing receptor kinase IX.2	1.186	0.0481777	up
AT4G04540	CRK39	Putative cysteine-rich receptor-like protein kinase 39	2.30257	0.048611	up
AT1G66860	AT1G66860	Class I glutamine amidotransferase-like superfamily protein	2.33527	0.0492658	up
AT3G09450	AT3G09450	F3L24.34 protein	3.00266	0.0493107	up
AT4G39250	RL1	RSM2	1.00762	0.0495464	up
AT4G09100	ATL39	RING-H2 finger protein ATL39	2.00985	0.0499018	up
AT3G14210	ESM1	GDSL esterase/lipase ESM1	-1.72181	3.3672e-41	down
AT1G22710	SUC2	Sucrose transport protein SUC2	-1.69001	5.33185e-19	down
AT2G12190	AT2G12190	Cytochrome P450 superfamily protein	-2.86582	1.00886e-16	down
AT2G42170	AT2G42170	Actin family protein	-3.03774	1.77243e-15	down
AT5G27410	AT5G27410	D-aminoacid aminotransferase-like PLP-dependent enzymes superfamily protein	-1.1872	4.34364e-14	down
AT5G35460	AT5G35460	AT5g35460/MOK9_4	-1.07042	8.72608e-13	down
AT3G30720	QQS	Protein QQS	-1.70621	1.36439e-12	down
AT5G19890	PER59	Peroxidase 59	-1.80983	1.94433e-12	down
AT5G48300	APS1	Glucose-1-phosphate adenylyltransferase small subunit, chloroplastic	-1.15245	2.38755e-12	down
AT1G49570	PER10	Peroxidase	-1.82081	2.63955e-12	down
AT4G34900	XDH2	Xanthine dehydrogenase 2	-1.20916	2.72081e-12	down
AT5G59250	AT5G59250	D-xylose-proton symporter-like 3, chloroplastic	-1.13863	8.42363e-12	down
AT1G62290	APA2	Aspartic proteinase A2	-1.40219	3.59716e-11	down
AT4G31390	ABC1K1	AtACDO1	-1.0754	9.13649e-11	down
AT2G41120	AT2G41120	At2g41120	-1.60819	1.0796e-10	down
AT2G36490	ROS1	Protein ROS1	-1.12285	2.08706e-10	down
AT4G22485	AT4G22485	Bifunctional inhibitor/lipid-transfer protein/seed storage 2S albumin superfamily protein	-1.40941	2.21448e-10	down
AT1G77120	ADH1	Alcohol dehydrogenase class-P	-1.45889	5.97226e-10	down
AT5G10240	ASN3	Asparagine synthetase	-1.02773	1.00315e-09	down
AT3G49110	PER33	Peroxidase 33	-1.42118	1.25352e-09	down
AT5G20420	CLSY2	SNF2 domain-containing protein CLASSY 2	-3.14537	4.2902e-09	down
AT3G14450	CID9	Polyadenylate-binding protein-interacting protein 9	-1.65364	6.31369e-09	down
AT2G26695	AT2G26695	At2g26695	-1.30987	2.44466e-08	down
AT5G27890	AT5G27890	BEST Arabidopsis thaliana protein match is: myosin heavy chain-related (TAIR:AT2G15420.1); Ha.	-1.5906	3.73648e-08	down
AT4G07820	AT4G07820	At4g07820	-2.1836	6.45755e-08	down
AT3G19230	AT3G19230	Leucine-rich repeat (LRR) family protein	-2.38803	6.57806e-08	down
AT1G50060	AT1G50060	CAP (Cysteine-rich secretory proteins, Antigen 5, and Pathogenesis-related 1 protein) superfamily protein	-1.28605	9.54328e-08	down
AT1G11080	scpl31	Carboxypeptidase	-1.10664	1.75215e-07	down
AT1G24320	GCS2	Alpha-glucosidase 2	-3.04629	2.5814e-07	down
AT3G46270	AT3G46270	Receptor protein kinase-like protein	-1.3852	4.293e-07	down
AT3G58430	AT3G58430	TRAF-like family protein	-1.41401	1.07811e-06	down
AT2G38080	IRX12	Laccase-4	-1.08795	7.27636e-06	down
AT5G03260	LAC11	Laccase-11	-1.24129	8.17827e-06	down
AT2G40520	AT2G40520	Nucleotidyltransferase family protein	-1.14671	9.35488e-06	down
AT4G22505	AT4G22505	Bifunctional inhibitor/lipid-transfer protein/seed storage 2S albumin superfamily protein	-1.03116	1.09346e-05	down
AT2G45510	CYP704A2	At2g45510	-1.00348	1.12834e-05	down
AT5G66620	DAR6	Protein DA1-related 6	-1.46927	1.19178e-05	down
AT5G60020	LAC17	Laccase-17	-1.17536	1.33197e-05	down
AT5G39180	AT5G39180	Germin-like protein subfamily 1 member 19	-6.85997	2.10933e-05	down
AT3G06435	AT3G06435	At3g06435	-1.25573	2.24461e-05	down
AT5G16900	AT5G16900	Probable LRR receptor-like serine/threonine-protein kinase At5g16900	-1.58995	2.2984e-05	down
AT5G44490	AT5G44490	FBD-associated F-box protein At5g44490	-1.26281	2.81311e-05	down
AT2G34390	NIP2-1	Aquaporin NIP2-1	-1.62039	2.97638e-05	down
AT4G22475	AT4G22475	Transmembrane protein	-1.43615	3.05362e-05	down
AT1G26250	AT1G26250	Proline-rich extensin-like family protein	-1.6314	3.53277e-05	down
AT3G47720	SRO4	Probable inactive poly	-2.33889	3.535e-05	down
AT3G53370	S1FA1	DNA-binding protein S1FA1	-1.3974	4.15615e-05	down
AT5G50240	PIMT2	Protein-L-isoaspartate O-methyltransferase 2	-1.20845	6.36013e-05	down
AT3G47040	AT3G47040	Glycosyl hydrolase family protein	-2.8662	8.81536e-05	down
AT3G44120	AT3G44120	F-box/kelch-repeat protein At3g44120	-1.72935	0.00011066	down
AT1G09240	NAS3	Nicotianamine synthase 3	-1.31922	0.00013544	down
AT4G23900	NDK4	Nucleoside diphosphate kinase IV, chloroplastic/mitochondrial	-1.14814	0.000164264	down
AT5G48920	TED7	At5g48920	-1.29852	0.000165235	down
AT3G10200	AT3G10200	S-adenosyl-L-methionine-dependent methyltransferases superfamily protein	-1.03969	0.000174	down
AT1G64480	CBL8	Calcineurin B-like protein 8	-1.56715	0.000179186	down
AT1G06620	AT1G06620	1-aminocyclopropane-1-carboxylate oxidase homolog 1	-1.08355	0.000190578	down
AT1G50520	CYP705A27	Cytochrome P450, family 705, subfamily A, polypeptide 27	-1.2363	0.000208844	down
AT2G39510	AT2G39510	WAT1-related protein At2g39510	-2.50932	0.000233223	down
AT4G33070	PDC1	Pyruvate decarboxylase 1	-1.16845	0.000240743	down
AT2G37025	TRFL8	TRF-like 8	-1.66828	0.000271358	down
AT3G26512	AT3G26512	None	-5.19213	0.000354896	down
AT2G28780	AT2G28780	p-hydroxybenzoic acid efflux pump subunit	-1.03628	0.000384781	down
AT4G32510	AT4G32510	HCO3- transporter family	-2.89908	0.000492783	down
AT5G07650	AT5G07650	Actin-binding FH2 protein	-3.03432	0.00055167	down
AT5G52790	CBSDUF5	DUF21 domain-containing protein At5g52790	-1.11273	0.000578098	down
AT3G47050	AT3G47050	Beta-D-glucan exohydrolase-like protein	-2.58836	0.00114842	down
AT4G24110	AT4G24110	NADP-specific glutamate dehydrogenase	-1.13641	0.0012184	down
AT1G65349	AT1G65349	None	-5.86136	0.00144084	down
AT2G16570	ASE1	Amidophosphoribosyltransferase 1, chloroplastic	-1.04496	0.00190774	down
AT2G41510	ATCKX1	cytokinin oxidase/dehydrogenase 1	-1.37675	0.00192326	down
AT1G29830	AT1G29830	Magnesium transporter CorA-like family protein	-1.90835	0.00215608	down
AT3G61400	AT3G61400	1-aminocyclopropane-1-carboxylate oxidase homolog 8	-1.71933	0.00271408	down
AT5G37670	HSP15.7	15.7 kDa heat shock protein, peroxisomal	-1.29528	0.00290114	down
AT3G49160	PKP4	Plastidial pyruvate kinase 4, chloroplastic	-1.19602	0.00291495	down
AT1G74290	AT1G74290	Alpha/beta-Hydrolases superfamily protein	-1.50352	0.00364685	down
AT1G49390	AT1G49390	2-oxoglutarate (2OG) and Fe(II)-dependent oxygenase superfamily protein	-1.18313	0.00382405	down
AT3G43190	SUS4	Sucrose synthase 4	-1.00032	0.0041704	down
AT4G30120	HMA3	Putative inactive cadmium/zinc-transporting ATPase HMA3	-1.44005	0.00423405	down
AT3G59790	MPK10	Mitogen-activated protein kinase 10	-1.97262	0.00456403	down
AT5G61070	HDA18	Histone deacetylase 18	-2.64796	0.0047136	down
AT1G78476	AT1G78476	unknown protein.	-1.54693	0.00503674	down
AT1G43800	S-ACP-DES6	Stearoyl-	-1.04504	0.00528945	down
AT4G13420	POT5	Potassium transporter	-1.49178	0.00537925	down
AT2G34940	VSR5	VSR5	-1.17377	0.00586209	down
AT5G25990	AT5G25990	Core-2/I-branching beta-1,6-N-acetylglucosaminyltransferase family protein	-2.57733	0.00588465	down
AT3G51440	SSL6	Protein STRICTOSIDINE SYNTHASE-LIKE 6	-1.09937	0.00646365	down
AT2G35075	AT2G35075	unknown protein; Ha.	-1.8161	0.00755529	down
AT5G10040	AT5G10040	At5g10040	-1.77203	0.00759572	down
AT5G55570	AT5G55570	unknown protein; LOCATED IN: chloroplast; Ha.	-1.14206	0.0079433	down
AT1G56170	NFYC2	Nuclear transcription factor Y subunit C-2	-1.26682	0.00796856	down
AT3G30730	AT3G30730	unknown protein; Ha.	-3.77148	0.00803482	down
AT1G51870	AT1G51870	protein kinase family protein	-1.09952	0.00820952	down
AT1G33840	AT1G33840	Protein of unknown function (DUF567)	-1.68689	0.00859247	down
AT5G25640	AT5G25640	Rhomboid-related intramembrane serine protease family protein	-1.10954	0.00910765	down
AT1G72125	NPF5.13	Protein NRT1/ PTR FAMILY 5.13	-1.36539	0.009556	down
AT5G39150	AT5G39150	Germin-like protein subfamily 1 member 17	-3.10034	0.00987167	down
AT5G62420	AT5G62420	Aldo/keto reductase family protein	-1.69055	0.00989435	down
AT1G12805	AT1G12805	Nucleotide binding protein	-1.38255	0.0099994	down
AT5G25995	AT5G25995	None	-2.7519	0.010404	down
AT5G62040	BFT	Protein BROTHER of FT and TFL 1	-1.10065	0.0122375	down
AT4G15360	CYP705A3	Cytochrome P450 like protein	-3.61743	0.0172025	down
AT4G15270	AT4G15270	Glucosyltransferase-like protein (Fragment)	-1.3932	0.017414	down
AT4G15400	BIA1	BAHD acyltransferase BIA1	-1.2258	0.0175949	down
AT1G78030	AT1G78030	unknown protein; BEST Arabidopsis thaliana protein match is: Protein of unknown function (duplicated DUF1399) (TAIR:AT4G37900.1); Ha.	-1.32568	0.0217605	down
AT2G04621	AT2G04621	Transmembrane protein	-5.23145	0.0219364	down
AT4G15370	BARS1	Baruol synthase	-1.26375	0.021942	down
AT5G03435	AT5G03435	Anthranilate phosphoribosyltransferase-like protein	-2.16775	0.0230515	down
AT4G36590	AT4G36590	MADS-box protein AGL40	-2.64654	0.0230639	down
AT1G05220	AT1G05220	Transmembrane protein 97, Putative	-2.43874	0.0234921	down
AT1G51880	RHS6	root hair specific 6	-1.32205	0.0244223	down
AT1G06350	AT1G06350	Delta-9 desaturase-like 4 protein	-1.1488	0.0244566	down
AT2G13430	AT2G13430	Uncharacterized protein At2g13430	-4.99767	0.0255491	down
AT4G15350	CYP705A2	Cytochrome P450 like protein	-1.80703	0.0263679	down
AT5G45770	RLP55	Receptor-like protein 55	-1.2449	0.0276572	down
AT5G50790	SWEET10	Bidirectional sugar transporter SWEET10	-1.95391	0.0279658	down
AT5G38930	AT5G38930	Germin-like protein subfamily 1 member 10	-1.09772	0.0320183	down
AT5G27889	AT5G27889	unknown protein; Ha.	-1.38945	0.0320424	down
AT2G46765	AT2G46765	None	-1.36769	0.0337271	down
AT4G08450	AT4G08450	Disease resistance protein (TIR-NBS-LRR class) family	-2.14637	0.0359794	down
AT4G17785	MYB39	Transcription factor MYB39	-1.41639	0.0364157	down
AT5G52330	AT5G52330	At5g52330	-1.05591	0.0377554	down
AT5G55110	AT5G55110	Stigma-specific STIG1-like protein 2	-1.08459	0.0402101	down
AT2G05655	AT2G05655	None	-2.72689	0.0499565	down
